# Supplementary material for: Genetic Control of Grain Protein and Gluten Content: Winter vs. Spring Wheat
Source: Int J Mol Sci. 2025 Nov 18;26(22):11159. doi: 10.3390/ijms262211159 (PMC12653508; doi:10.3390/ijms262211159)
Supplement: Supplementary file 1 [file ijms-26-11159-s001.zip]

Archive with 2 entries (2 files):
- Supplementary_Tables S1-S7.xlsx
- Supplementary_Figures S1-S3.pdf
