# Supplementary material for: Genetic Control of Grain Protein and Gluten Content: Winter vs. Spring Wheat
Source: Int J Mol Sci. 2025 Nov 18;26(22):11159. doi: 10.3390/ijms262211159 (PMC12653508; doi:10.3390/ijms262211159)
Supplement: Supplementary file 1 [file ijms-26-11159-s001.zip › Supplementary_Tables S1-S7.xlsx]

## Sheet: Table S1
Table S1. List of 170 winter wheat genotypes with grain protein and gluten content data in 2021 and 2022.
Cultivar	n\n	VIR catalog number	Sample name	Origin	NAM_A1 allele	Prot_dry_mean	Glue_dry_mean	Prot_dry_2021	Glue_dry_2021	Prot_dry_2022	Glue_dry_2022
Banatka	1	4784	Banatka	Russia, Stavropol region	NAM-A1c/NAM-A1d	18.2943	39.6437	19.8281	42.3331	16.7605	36.9542
Var2	2	4832	-	Russia, Kalmykia	NAM-A1c	17.7232	36.3433	19.4995	40.4998	15.9468	32.1867
Bel_Bez	3	9723	Beloturka bezostaya	Russia, Yaroslavl' region	NAM-A1c/NAM-A1d	18.9941	38.9877	18.9941	38.9877	NA	NA
MestnCV4	4	9765	Local	Russia, Pskov region	NAM-A1c	15.9831	29.4712	18.9508	37.8034	13.0154	21.139
Baticsh	5	9789	Batishchevskaya	Russia, Smolensk region	NAM-A1c	15.8361	30.5622	NA	NA	15.8361	30.5622
Gorn	6	10213	Gorkonkur	Russia, Kursk region	NAM-A1c	17.9312	37.707	19.9027	42.6317	15.9597	32.7823
Kosobruch	7	10376	Kosobryukhovka	Russia, Krasnodar region	NAM-A1c	17.772	38.8064	19.5353	42.3237	16.0088	35.2891
Donka	8	10890	Donka	Russia, Rostov region	NAM-A1c	18.7672	38.8792	19.8567	41.9684	17.6777	35.7901
Veshk	9	10896	Veshkinskaya	Russia, Moscow region	NAM-A1c	17.4883	34.8839	19.3698	38.7561	15.6068	31.0118
Var10	10	13092	-	Russia, Primorsky krai	NAM-A1c	16.6381	32.7192	17.9514	37.2964	15.3248	28.1421
Sandomirka	11	22418	Sandomirka	Russia, Orel region	NAM-A1c	17.7429	36.5172	20.7972	44.1735	14.6886	28.8608
Mihailovka	12	24500	Mikhaylovka	Russia, Leningrad region	NAM-A1c	21.7671	44.0058	21.7671	44.0058	NA	NA
Var13	13	33053	-	Russia, Khabarovsky krai	NAM-A1c	17.4345	35.359	19.5941	41.3124	15.2749	29.4056
Staric	14	34886	Staritsinskaya	Russia, Tomsk region	NAM-A1c	18.587	37.5385	19.8926	40.7933	17.2814	34.2838
Bat_belok	15	35698	Batetskaya belokoloska	Russia, Novgorod region	NAM-A1c	16.0599	32.3384	18.5267	39.1159	13.5931	25.5608
Pash	16	35757	Pashinskaya	Russia, Kirov region	NAM-A1c	17.8197	34.5383	19.5175	38.8381	16.1219	30.2385
Bogorod	17	35766	Bogorodskaya	Russia, Nizhniy Novgorod region	NAM-A1c	20.2309	41.0362	20.2309	41.0362	NA	NA
Plussk	18	36454	Plyusskaya	Russia, Pskov region	NAM-A1c	17.5139	33.7558	19.9003	39.6143	15.1275	27.8973
MestnCV19	19	36507	Mestnaya	Russia, Chuvashia	NAM-A1c	15.7317	28.2731	NA	NA	15.7317	28.2731
Eritr59	20	36526	Eritrospermum 59	Russia, Kursk region	NAM-A1c	22.8895	47.8155	22.8895	47.8155	NA	NA
Skala	21	36590	Skala	Russia, Irkutsk region	NAM-A1c/NAM-A1d	17.9411	35.0342	20.0703	41.4445	15.8119	28.6239
Velizh	22	36612	Velizhanskaya	Russia, Tyumen' region	NAM-A1c	15.9438	31.9722	18.7407	37.0066	13.1469	26.9377
Shatilov	23	37478	Shatilovskaya	Russia, Altai region	NAM-A1c/NAM-A1d	15.0898	24.7754	17.5547	31.0081	12.6249	18.5427
Ust_Ishim	24	38248	Ust'-Ishimka	Russia, Omsk region	NAM-A1c	17.0105	35.8478	18.6911	40.2851	15.33	31.4105
Ustuzh	25	38321	Ustyuzhenskaya	Russia, Vologda region	NAM-A1c	14.9273	28.1372	16.6639	33.0267	13.1907	23.2476
Mestn_masl	26	38342	Mestnaya maslyaninskaya	Russia, Novosibirsk region	NAM-A1c	15.0949	28.5919	17.0687	33.304	13.121	23.8798
Sumarok_mestn	27	38435	Sumarokovskaya mestnaya	Russia, Kostroma region	NAM-A1c	15.9902	32.9689	18.7268	36.8561	13.2536	29.0817
Oyash	28	38438	Oyashinskaya	Russia, Novosibirsk region	NAM-A1a	16.7935	34.7782	18.6402	38.2164	14.9468	31.34
Karel_bez	29	40579	Karel'skaya bezostaya	Russia, Karelia	NAM-A1a	16.6187	33.6272	18.5477	37.9798	14.6898	29.2745
Bez1	30	42790	Bezostaya 1	Russia, Krasnodar region	NAM-A1c	18.376	37.7567	18.376	37.7567	NA	NA
Miron808	31	43920	Mironovskaya 808	USSR, Ukrainian SSR	NAM-A1c	15.7804	33.4931	16.6445	36.1261	14.9163	30.86
Ramon42	32	44132	Ramonskaya 42	Russia, Voronezh region	NAM-A1c	17.5852	33.6481	17.5852	33.6481	NA	NA
Kavkaz	33	45654	Kavkaz	Russia, Krasnodar region	NAM-A1c	15.7654	32.8425	17.1425	35.7244	14.3884	29.9605
Arthur71	34	49271	Arthur 71	USA	NAM-A1c	16.9678	34.7829	16.294	32.4293	17.6415	37.1365
Voronezh34	35	49880	Voronezhskaya 34	Russia, Voronezh region	NAM-A1c	14.7497	31.8462	NA	NA	14.7497	31.8462
Oasis	36	51829	Oasis	USA	NAM-A1c	13.55	26.3782	NA	NA	13.55	26.3782
Don_bez	37	54646	Donskaya bezostaya	Russia, Rostov region	NAM-A1c	13.4195	30.2662	NA	NA	13.4195	30.2662
Ulian9	38	55798	Ul'yanovka 9	Russia, Kursk region	NAM-A1c	14.9124	30.7689	15.0879	30.3028	14.737	31.235
Lut12	39	55801	Lyutestsens 12	Russia, Kursk region	NAM-A1c	15.0627	30.765	14.8314	34.3067	15.2939	27.2233
Sibirachka	40	56058	Sibiryachka	Russia, Novosibirsk region	NAM-A1c	18.093	39.0755	18.093	39.0755	NA	NA
Voronezh174	41	57687	Voronezhskaya 174	Russia, Voronezh region	NAM-A1a	17.4679	37.2234	20.3139	43.5109	14.6219	30.936
Kosack	42	58137	Kosack	Sweden	NAM-A1c	13.8515	28.1165	15.1035	30.1595	12.5994	26.0735
Stavr_korm	43	58676	Stavropol'skaya kormovaya	Russia, Stavropol region	NAM-A1c	13.7389	27.8126	15.347	30.8265	12.1309	24.7987
Labinka	44	58802	Labinka	Russia, Krasnodar region	NAM-A1c	14.5799	32.3725	15.6253	34.4831	13.5346	30.2618
Prikum986	45	60705	Prikumskaya 986	Russia, Stavropol region	NAM-A1c	14.0712	28.1499	14.0712	28.1499	NA	NA
Omsk_ozim	46	61531	Omskaya ozimaya	Russia, Omsk region	NAM-A1a/NAM-A1c	15.5606	30.6123	15.7447	29.7587	15.3765	31.466
Sib_niva	47	61548	Sibirskaya Niva	Russia, Omsk region	NAM-A1c	15.1284	34.1681	16.0822	38.1913	14.1746	30.1448
TAM200	48	61610	TAM 200	USA	NAM-A1a/NAM-A1c	12.8662	26.2722	12.7803	24.3578	12.9522	28.1865
Bezench380	49	61966	Bezenchukskaya 380	Russia, Samara region	NAM-A1c	13.9554	27.3773	15.6421	31.2218	12.2687	23.5327
Eritr31	50	61992	Eritrospermum 31	Russia, Orenburg region	NAM-A1c	13.5053	28.7853	NA	NA	13.5053	28.7853
Fundulea4	51	62019	Fundulea 4	Romania	NAM-A1c	14.8489	31.8097	16.4905	37.3238	13.2074	26.2955
Karl	52	62372	Karl	USA	NAM-A1a	17.574	35.3361	17.574	35.3361	NA	NA
Century	53	62399	Century	USA	NAM-A1c	14.3076	27.1419	15.6289	31.5787	12.9863	22.7052
Kazan285	54	62432	Kazanskaya 285	Russia, Tatarstan	NAM-A1c	13.2357	27.4638	14.4352	29.1207	12.0362	25.8069
Thunderbird	55	62452	Thunderbird	USA	NAM-A1a	15.1535	29.2716	15.1724	30.0286	15.1345	28.5146
Tundza	56	62509	Tundza	Bulgaria	NAM-A1c/NAM-A1d	13.5718	28.5822	13.7549	27.5356	13.3887	29.6288
Norkan	57	62703	Norkan	USA	NAM-A1a	15.4281	27.5657	15.4221	29.1986	15.4341	25.9329
Abilene	58	62707	Abilene	USA	NAM-A1c	14.344	28.0622	13.3409	23.8185	15.347	32.306
Victory	59	62711	Victory	USA	NAM-A1c	15.0771	33.8626	15.0771	33.8626	NA	NA
Inna	60	62733	Inna	Russia, Moscow region	NAM-A1c	14.5747	29.6505	15.6206	31.6854	13.5288	27.6157
Don93	61	62735	Don 93	Russia, Rostov region	NAM-A1c	15.3431	33.0511	17.0204	37.5024	13.6659	28.5999
Zernogr9	62	62738	Zernogradka 9	Russia, Rostov region	NAM-A1c	15.265	32.167	15.265	32.167	NA	NA
Peacock	63	62744	Peacock	Great Britain	NAM-A1c	15.1339	31.5059	16.5252	34.6215	13.7425	28.3903
Suzd2	64	63001	Suzdal'skaya 2	Russia, Vladimir region	NAM-A1d	14.362	29.5739	13.3321	26.5725	15.392	32.5753
Tay	65	63002	Tau	Russia, Vladimir region	NAM-A1c	12.6437	22.8376	11.5169	19.5507	13.7705	26.1245
Tjelvar	66	63006	Tjelvar	Sweden	NAM-A1c	13.6859	26.5131	13.8869	27.6106	13.4849	25.4156
Taras_ost	67	63037	Tarasovskaya ostistaya	Russia, Rostov region	NAM-A1c	14.4198	31.4941	14.7068	31.4101	14.1328	31.5781
Zimorodok	68	63040	Zimorodok	Russia, Krasnodar region	NAM-A1a/NAM-A1c	14.4834	29.9863	14.7225	30.359	14.2444	29.6136
Orenb12	69	63104	Orenburgskaya 12	Russia, Orenburg region	NAM-A1c	15.3412	31.4973	15.9238	30.4999	14.7586	32.4947
Gubern	70	63106	Guberniya	Russia, Saratov region	NAM-A1c	17.6731	36.9746	20.7598	45.2971	14.5864	28.6522
Splav	71	63117	Splav	Russia, Vladimir region	NAM-A1c	18.9751	42.8308	18.9751	42.8308	NA	NA
Zalarin	72	63119	Zalarinka	Russia, Irkutsk region	NAM-A1c	14.6757	27.7466	15.7879	30.042	13.5635	25.4513
Yasen	73	63368	Yasen	Bulgaria	NAM-A1a/NAM-A1c	15.0741	32.523	14.8726	31.8974	15.2755	33.1486
Vista	74	63523	Vista	USA	NAM-A1c/NAM-A1d	14.8301	32.2428	14.8301	32.2428	NA	NA
Kazan560	75	63565	Kazanskaya 560	Russia, Tatarstan	NAM-A1c	14.1271	26.4423	14.1271	26.4423	NA	NA
Mona	76	63894	Mona	Czech Republic	NAM-A1c	13.4685	29.2906	14.1347	29.9148	12.8023	28.6664
Encore	77	63897	Encore	Great Britain	NAM-A1d	#DIV/0!	#DIV/0!	NA	NA	NA	NA
BrudenBryden	78	63905	Bruden=Bryden	Great Britain	NAM-A1c	14.9276	33.3606	16.9511	37.777	12.9041	28.9442
Zodiac	79	63922	Zodiac	Great Britain	NAM-A1d	15.0088	35.273	17.3992	40.7743	12.6183	29.7716
Turda8177	80	63981	Turda 81-77	Romania	NAM-A1d	17.8393	40.3216	17.8393	40.3216	NA	NA
Gorbi	81	64008	Gorbi	Germany	NAM-A1c	15.5599	34.0306	19.4195	43.4829	11.7002	24.5782
Carolus	82	64024	Carolus	Germany	NAM-A1c	13.9353	28.2042	NA	NA	13.9353	28.2042
Arber	83	64033	Arber	Germany	NAM-A1d	14.6793	31.0111	14.7711	31.518	14.5874	30.5043
Rawhide	84	64049	Rawhide	USA	NAM-A1c	13.0956	25.4587	13.0956	25.4587	NA	NA
Zlatostrui	85	64058	Zlatostrui	Bulgaria	NAM-A1c	13.2344	30.8888	14.2666	33.2693	12.2022	28.5082
Vida	86	64066	Vida	Bulgaria	NAM-A1d	12.6246	27.3195	13.1982	27.9696	12.0509	26.6694
Mosk39	87	64160	Moskovskaya 39	Russia, Moscow region	NAM-A1c	14.0666	26.92	14.8319	28.7775	13.3012	25.0625
Galina	88	64161	Galina	Russia, Moscow region	NAM-A1c	13.2592	26.4554	14.4131	28.5045	12.1053	24.4062
MvMadrigal	89	64182	Mv.Madrigal	Hungary	NAM-A1c	13.3181	28.8761	14.3645	30.9363	12.2718	26.8158
MvMagdalena	90	64183	Mv.Magdalena	Hungary	NAM-A1c	17.0174	35.1277	17.8167	36.6957	16.2181	33.5597
MvSzigma	91	64184	Mv.Szigma	Hungary	NAM-A1c	16.3659	34.4365	19.1237	40.1912	13.6081	28.6818
Rapid	92	64186	Rapid	Romania	NAM-A1c	16.5735	33.6165	17.3116	37.3173	15.8354	29.9157
Dropia	93	64187	Dropia	Romania	NAM-A1c	15.4118	33.1741	16.1057	35.0031	14.7179	31.3451
Ariesan	94	64188	Ariesan	Romania	NAM-A1c	15.0284	33.1368	14.8595	33.2575	15.1974	33.0161
Alex	95	64192	Alex	Romania	NAM-A1c	12.9291	26.7101	12.9291	26.7101	NA	NA
Mera	96	64198	Mera	Russia, Vladimir region	NAM-A1c	13.374	26.2817	13.3626	25.7002	13.3855	26.8632
Biruza	97	64280	Biryuza	Russia, Samara region	NAM-A1c	14.6662	32.4218	14.6662	32.4218	NA	NA
Batko	98	64350	Bat'ko	Russia, Krasnodar region	NAM-A1a	14.3576	30.7404	14.7982	30.9657	13.9171	30.515
Autan	99	64521	Autan	France	NAM-A1d	14.2063	31.0779	14.9148	33.9822	13.4979	28.1736
Brando	100	64522	Brando	France	NAM-A1d	15.0428	36.1156	16.631	40.8528	13.4546	31.3785
Caphorn	101	64523	Caphorn	France	NAM-A1d	15.7387	36.6841	18.2529	46.292	13.2246	27.0763
Forban	102	64525	Forban	France	NAM-A1d	14.0359	33.7841	15.5677	38.603	12.5041	28.9651
Hamac	103	64526	Hamac	France	NAM-A1d	14.3071	33.5762	15.5317	37.0907	13.0826	30.0616
Isengrain	104	64527	Isengrain	France	NAM-A1d	14.2082	28.4004	15.3756	30.321	13.0408	26.4797
Vulcain	105	64535	Vulcain	France	NAM-A1d	14.0222	29.1767	16.1903	33.0508	11.854	25.3026
Dominanta	106	64620	Dominanta	Russia, Rostov region	NAM-A1c	16.2776	34.0795	17.7124	36.4077	14.8428	31.7514
VolzhC3	107	64632	Volzhskaya S3	Russia, Ul'yanovsk region	NAM-A1c	16.3069	34.9481	17.7198	38.1035	14.894	31.7928
Nsk51	108	64747	Novosibirskaya 51	Russia, Novosibirsk region	NAM-A1c	17.2621	35.7365	18.3416	39.0495	16.1827	32.4235
Nsk9	109	64749	Novosibirskaya 9	Russia, Novosibirsk region	NAM-A1c	17.4969	35.6408	19.195	39.4993	15.7988	31.7823
ZhemchPov	110	64909	Zhemchuzhina Povolzh'ya	Russia, Saratov region	NAM-A1c	15.0004	28.3604	16.3966	31.1883	13.6041	25.5325
Superior	111	64934	Superior	Canada	NAM-A1c	15.4164	31.9951	16.1776	32.8554	14.6552	31.1348
ACTempest	112	64936	AC Tempest	Canada	NAM-A1c	20.3733	46.6406	20.3733	46.6406	NA	NA
Karat	113	65027	Karat	Bulgaria	NAM-A1a	14.224	31.169	16.6958	38.0111	11.7522	24.327
MvKoma	114	65035	Mv.Koma	Hungary	NAM-A1c	19.7515	44.7091	19.7515	44.7091	NA	NA
Siluet	115	65068	Siluet	Russia, Volgograd region	NAM-A1c	15.8928	32.1722	19.2597	39.8615	12.5259	24.4828
Status	116	65069	Status	Russia, Volgograd region	NAM-A1c	16.6651	34.1493	18.8186	39.579	14.5116	28.7195
Webster	117	65174	Webster	Canada	NAM-A1c	15.2842	31.7833	16.613	34.6593	13.9554	28.9074
Wisdom	118	65175	Wisdom	Canada	NAM-A1c	14.7009	30.9149	16.2889	35.0929	13.113	26.737
Lgovsk4	119	65192	L'govskaya 4	Russia, Kursk region	NAM-A1c	15.6889	35.4103	17.8857	42.2026	13.4921	28.618
Ermak	120	65207	Ermak	Russia, Rostov region	NAM-A1c	15.6581	32.8437	17.3089	38.3717	14.0073	27.3158
Berezit	121	65216	Berezit	Russia, Stavropol region	NAM-A1c	14.8145	32.6035	16.6704	37.6132	12.9587	27.5937
Ksenia	122	65217	Kseniay	Russia, Stavropol region	NAM-A1c	16.2503	35.203	16.2503	35.203	NA	NA
Donstar	123	65233	Donstar	Russia, Rostov region	NAM-A1c	13.8691	30.2751	14.2709	31.0165	13.4673	29.5336
GKMargit	124	65292	GK Margit	Hungary	NAM-A1a	16.8809	33.2171	17.9024	36.8092	15.8594	29.6251
FTWonder	125	65331	FT Wonder	Canada	NAM-A1c	14.8882	33.6084	16.3946	36.9526	13.3818	30.2642
Don105	126	65375	Don 105	Russia, Rostov region	NAM-A1c	14.1298	30.0707	14.2344	28.7283	14.0253	31.4131
Intrada	127	65397	Intrada	USA	NAM-A1a	14.8147	29.0055	15.82	32.4587	13.8094	25.5523
Amigo	128	65405	Amigo	USA	NAM-A1c	16.8792	34.4752	16.3571	31.8105	17.4013	37.14
Regina	129	65406	Regina	Czech Republic	NAM-A1c	14.1458	30.0329	15.9539	34.1138	12.3377	25.952
Senta	130	65407	Senta	Czech Republic	NAM-A1d	15.9345	36.3338	16.0371	35.3423	15.8318	37.3253
Zdar	131	65408	Zdar	Czech Republic	NAM-A1c	17.8894	41.2571	17.8894	41.2571	NA	NA
Boka	132	65409	Boka	Czech Republic	NAM-A1d	15.2327	33.9014	17.1871	37.9395	13.2784	29.8634
Dzhangl	133	65610	Dzhangal	Russia, Saratov region	NAM-A1c	16.0115	36.0371	16.0115	36.0371	NA	NA
Kalach60	134	65613	Kalach 60	Russia, Saratov region	NAM-A1c	14.4409	28.2636	15.5048	30.5899	13.377	25.9372
Sakwa	135	65619	Sakwa	Poland	NAM-A1d	15.9419	34.5243	18.1692	41.246	13.7145	27.8025
Nutka	136	65632	Nutka	Poland	NAM-A1d	14.7481	33.4496	15.2604	35.9865	14.2358	30.9128
Turnia	137	65635	Turnia	Poland	NAM-A1d	16.359	34.5903	16.359	34.5903	NA	NA
Certo	138	65638	Certo	Germany	NAM-A1c	14.0961	31.6117	15.9722	36.1485	12.2201	27.0749
Firuz40	139	65672	Firuza 40	Russia, Stavropol region	NAM-A1c	15.436	33.5149	15.436	33.5149	NA	NA
Nemchin17	140	65756	Nemchinovskaya 17	Russia, Moscow region	NAM-A1d	15.345	34.4585	17.3148	40.1607	13.3752	28.7563
BonaDea	141	65923	Bona Dea	Slovakia	NAM-A1c	16.0492	34.3988	18.3634	40.8032	13.735	27.9943
Malvina	142	65927	Malvina	Slovakia	NAM-A1c	14.723	30.7348	15.8968	34.8847	13.5492	26.5849
Malyska	143	65928	Malyska	Slovakia	NAM-A1d	14.3894	28.0215	13.2294	25.2946	15.5494	30.7485
Markola	144	65929	Markola	Slovakia	NAM-A1d	13.2395	25.5157	13.5178	24.7139	12.9611	26.3175
Verita	145	65935	Verita	Slovakia	NAM-A1d	13.4649	28.0422	14.7756	29.565	12.1543	26.5195
Kristy	146	66053	Kristy	Canada	NAM-A1c	14.1398	26.3531	14.1398	26.3531	NA	NA
ACButeo	147	66054	AC Buteo	Canada	NAM-A1c	13.3973	26.7064	13.3973	26.7064	NA	NA
Kamish4	148	66306	Kamyshanka 4	Russia, Volgograd region	NAM-A1c	14.3993	28.9064	15.1455	31.6672	13.6532	26.1456
Torrild	149	66308	Torrild	Germany	NAM-A1c	13.6871	29.6671	14.5264	31.6337	12.8479	27.7006
Omsk5	150	66309	Omskaya 5	Russia, Omsk region	NAM-A1c	15.8641	30.7463	18.409	36.469	13.3191	25.0235
Kobra	151	66321	Kobra	Poland	NAM-A1d	15.2133	32.7055	17.8689	38.8288	12.5576	26.5821
Soraja	152	66322	Soraja	Poland	NAM-A1d	13.0438	27.077	14.6216	30.815	11.466	23.339
Bogatka	153	66323	Bogatka	Poland	NAM-A1d	13.7526	30.1099	15.1757	33.321	12.3296	26.8988
Muza	154	66325	Muza	Poland	NAM-A1d	14.1486	29.7443	14.5694	29.567	13.7279	29.9216
Lidia	155	66332	Lidiya	Russia, Rostov region	NAM-A1c	13.7593	29.234	14.315	29.919	13.2037	28.549
KolosOrenb	156	66336	Kolos Orenbuzhiya	Russia, Orenburg region	NAM-A1c	14.8395	31.1197	13.7793	27.7036	15.8996	34.5358
Poiner32	157	66337	Pionerskaya 32	Russia, Orenburg region	NAM-A1c	14.7	30.479	15.4676	31.8582	13.9323	29.0998
Bazalt2	158	66341	Bazalt 2	Russia, Voronezh region	NAM-A1c	13.4533	26.9427	13.5308	25.7507	13.3758	28.1348
Bazis	159	66504	Bazis	Russia, Samara region	NAM-A1c	14.7089	28.0535	14.7089	28.0535	NA	NA
Priirtish	160	66626	Priirtyshskaya	Russia, Omsk region	NAM-A1c	15.8371	33.373	18.6087	39.4848	13.0655	27.2613
Elansk	161	66628	Elanskaya	Russia, Volgograd region	NAM-A1c	18.744	41.6563	18.744	41.6563	NA	NA
Bezost	162	66805	Bezostaya 100	Russia, Krasnodar region	NAM-A1a	15.8716	34.4139	16.3776	34.9074	15.3657	33.9205
Karavan	163	66816	Caravan	Russia, Krasnodar region	NAM-A1d	13.9609	29.145	13.8017	27.0615	14.12	31.2284
Hamlet	164	66827	Hamlet	Germany	NAM-A1c	15.259	30.7048	15.259	30.7048	NA	NA
Hamdan	165	66842	Hamdan	Russia, Kalmykia	NAM-A1c	11.855	20.8421	11.855	20.8421	NA	NA
Sarul	166	66843	Sarul	Russia, Kalmykia	NAM-A1d	13.7289	27.1282	13.6417	24.9963	13.816	29.26
Rifei	167	66883	Riphey	Russia, Orenburg region	NAM-A1c	12.5951	24.2122	12.0015	20.0998	13.1887	28.3246
Darina	168	67211	Darina	Russia, Tatarstan	NAM-A1c	13.2568	26.934	13.0062	25.2633	13.5074	28.6048
Nadezhda	169	67213	Nadezhda	Russia, Tatarstan	NAM-A1c	14.0534	26.4974	14.5392	26.7906	13.5676	26.2042
Volodia	170	67187	Volodya	Russia, Krasnodar region	NAM-A1c	17.4141	36.1309	19.402	39.1708	15.4262	33.0909

## Sheet: Table S2
Table S2. ANOVA results for genotype and environment.
	Df	Sum Sq	Mean Sq	F value	Pr(>F)
Protein content (%)
Cultivar	177	2152	12.16	147.971	2,2e-16 ***
Year	1	1099.79	1099.79	13384.9	2,2e-16 ***
Cultivar:Year	139	827.26	5.95	72.432	2,2e-16 ***
Residuals	603	49.55	0.08
Gluten content (%)
Cultivar	177	13955	78.8	25.287	< 2,2e-16 ***
Year	1	5516.5	5516.5	1769.3	< 2,2e-16 ***
Cultivar:Year	139	6942.7	49.9	16.02	< 2,2e-16 ***
Residuals	607	1892.6	3.1

## Sheet: Table S3
Table S3. ANOVA results for groups with different NAM-A1 alleles
Trait	group1	group2	p	p.adj	p.format	p.signif	method
Prot_mean	NAM-A1c	NAM-A1d	0.0263058	0.056	0.026	*	Wilcoxon
Prot_mean	NAM-A1c	NAM-A1a	0.510559	0.51	0.511	ns	Wilcoxon
Prot_mean	NAM-A1d	NAM-A1a	0.0188233	0.056	0.019	*	Wilcoxon
Prot_dry_2021	NAM-A1c	NAM-A1d	0.0314821	0.068	0.031	*	Wilcoxon
Prot_dry_2021	NAM-A1c	NAM-A1a	0.521824	0.52	0.522	ns	Wilcoxon
Prot_dry_2021	NAM-A1d	NAM-A1a	0.0226212	0.068	0.023	*	Wilcoxon
Prot_dry_2022	NAM-A1c	NAM-A1d	0.0148437	0.03	0.0148	*	Wilcoxon
Prot_dry_2022	NAM-A1c	NAM-A1a	0.127802	0.13	0.1278	ns	Wilcoxon
Prot_dry_2022	NAM-A1d	NAM-A1a	0.0083921	0.025	0.0084	**	Wilcoxon
Glu_mean	NAM-A1c	NAM-A1d	0.426383	1	0.43	ns	Wilcoxon
Glu_mean	NAM-A1c	NAM-A1a	0.862768	1	0.86	ns	Wilcoxon
Glu_mean	NAM-A1d	NAM-A1a	0.504763	1	0.5	ns	Wilcoxon
Glue_dry_2021	NAM-A1c	NAM-A1d	0.520956	1	0.52	ns	Wilcoxon
Glue_dry_2021	NAM-A1c	NAM-A1a	0.824137	1	0.82	ns	Wilcoxon
Glue_dry_2021	NAM-A1d	NAM-A1a	0.611652	1	0.61	ns	Wilcoxon
Glue_dry_2022	NAM-A1c	NAM-A1d	0.851349	1	0.85	ns	Wilcoxon
Glue_dry_2022	NAM-A1c	NAM-A1a	0.789123	1	0.79	ns	Wilcoxon
Glue_dry_2022	NAM-A1d	NAM-A1a	0.871652	1	0.87	ns	Wilcoxon

## Sheet: Table S4
Table S4. List of articles with information about markers and loci associated with GPC used for comparison with our results
Reference	Wheat	GrowthType
Lou et al., 2021	T.aestivum	Winter
Thorwarth et al., 2019	T.aestivum	Winter
Krishnappa et al., 2023	T.aestivum	Winter
Tian et al., 2025	T.aestivum	Winter
Voss-Fels et al., 2019	T.aestivum	Winter
Yang et al., 2020	T.aestivum	Winter
Geyer et al., 2022	T.aestivum	Winter
Kartseva et al., 2024	T.aestivum	Winter
Kartseva et al., 2023	T.aestivum	Winter
Muqaddasi et al., 2020	T.aestivum	Winter
Pu et al., 2022	T.aestivum	Spring
Juliana et al., 2019	T.aestivum	Spring
Mahjourimajd et al., 2016	T.aestivum	Spring
Aleliunas et al., 2024	T.aestivum	Spring
Zhang et al., 2021	T.aestivum	Spring
Marcotuli et al., 2017	T.durum	Winter
Ruan et al., 2021	T.durum	Spring
this study	T.aestivum	Winter
Leonova et al., 2022	T.aestivum	Spring
Leonova et al., 2023	T.aestivum	Spring

## Sheet: Table S5
Table S5. Markers and loci used in the analysis, including those identified in the present study, with information on their positions according to RefSeq v1.1 and PVE where available.
Marker1	Marker2	Chr	Position1	Position2	PVE (%)	Reference	Wheat	GrowthType	Method
GENE-0412_338		1A	1346177		3.06	Lou et al., 2021	T.aestivum	Winter	QTL
BS00029346_51		1A	37501036		0.661308	Thorwarth et al., 2019	T.aestivum	Winter?	QTL
AX-94825050		1A	53188500		7.7	Krishnappa et al., 2023	T.aestivum	Winter	GWAS
1A_57737689		1A	57737689		5.86	Tian et al., 2025	T.aestivum	Winter	GWAS
AX-95107750		1A	112941690		6.6	Krishnappa et al., 2023	T.aestivum	Winter	GWAS
wsnp_Ex_c591_1177097;wsnp_Ex_c15852_24239968;Kukri_rep_c81206_235;wsnp_Ex_c13783_21613564;RAC875_c53095_51;Excalibur_c44731_1000;wsnp_Ex_c3747_6824863;IAAV9022;wsnp_Ex_c3567_6526582;wsnp_Ra_rep_c105422_89367749;wsnp_Ex_c21450_30588044;wsnp_Ex_c6934_11953178;wsnp_Ex_c19730_28728245;RAC875_rep_c110052_194;Kukri_c93273_605;wsnp_Ex_c8374_14111734;wsnp_Ex_c11697_18821490;BS00063063_51;wsnp_Ex_c3365_61…		1A	203324412	298116057		Voss-Fels et al., 2019	T.aestivum	Winter	GWAS
Ex_c21450_396		1A	224826885		1.93035	Thorwarth et al., 2019	T.aestivum	Winter?	QTL
Tdurum_contig55009_1153;wsnp_Ex_c4605_8241260;wsnp_Ex_c4605_8240189;wsnp_Ex_rep_c101414_86781128;Kukri_c12165_1148;Tdurum_contig21737_203;TA001772-0625;BS00094681_51;wsnp_BE403956A_Ta_2_3;IACX293;wsnp_Ex_rep_c69738_68695568;wsnp_Ex_c35563_43690084;wsnp_Ex_c10100_16600633;BS00068358_51;RAC875_c12808_182;wsnp_Ku_c37925_46679146;BS00065146_51;wsnp_Ex_c6817_11761300;wsnp_Ex_c6817_11762714;		1A	370105457	382745197		Voss-Fels et al., 2019	T.aestivum	Winter	GWAS
AX-94385896		1A	540656564		2,97 - 5,75	Yang et al., 2020	T.aestivum	Winter	GWAS
AX-94916522		1A	553706737		2,62 - 4,19	Yang et al., 2020	T.aestivum	Winter	GWAS
S1A_565121462		1A	560437999	565121462		Juliana et al., 2019	T.aestivum	Spring?	QTL
AX-94768180		1A	586512528		2.6319	Yang et al., 2020	T.aestivum	Winter	GWAS
AX-94788925	wsnp_Ex_rep_c72011_70562321	1A	593298821	593398978	-0.00234355	Geyer et al., 2022	T.aestivum	Winter	QTL
wsnp_Ex_rep_c72011_70562321	AX-95151237	1A	593398978	586914293	-0.0102326	Geyer et al., 2022	T.aestivum	Winter	QTL
GLI-1 (TRAESCS1B02G010400)		1B	4965664	4966572
GLI-1 (TraesCS1B02G010500)		1B	4991748	4992641
GLI-1 (TRAESCS1B02G010600)		1B	5003864	5004817
GLI-1 (TRAESCS1B02G011000)		1B	5142047	5142922
AX-94692514		1B	11633627		0.000514637	Yang et al., 2020	T.aestivum	Winter	GWAS
AX-94494631		1B	11633851		0.198017	Yang et al., 2020	T.aestivum	Winter	GWAS
AX-94466945		1B	11857316		4.38139e-09	Yang et al., 2020	T.aestivum	Winter	GWAS
AX-94952703		1B	12432236		0.158405	Yang et al., 2020	T.aestivum	Winter	GWAS
AX-94716205		1B	12812018		0.122737	Yang et al., 2020	T.aestivum	Winter	GWAS
AX-94622117		1B	16478655		0.11468	Yang et al., 2020	T.aestivum	Winter	GWAS
AX-94749397		1B	16478742		6.2	Krishnappa et al., 2023	T.aestivum	Winter	GWAS
AX-94902175		1B	16478908		0.182082	Yang et al., 2020	T.aestivum	Winter	GWAS
AX-94743871		1B	17356892		0.180353	Yang et al., 2020	T.aestivum	Winter	GWAS
AX-94755434		1B	51988962		5,7–6,2	Pu et al., 2020	T.aestivum	Spring?	GWAS
AX-95082115		1B	144122241		7.7	Krishnappa et al., 2023	T.aestivum	Winter	GWAS
wsnp_Ex_c26419_35667216;Ra_c23839_884;GENE-0193_197;Ku_c42700_2798;IAAV178;BS00029345_51;Tdurum_contig84184_124;Kukri_rep_c70738_896;BS00003600_51;Tdurum_contig53888_350;BS00041010_51;BS00052075_51;BS00052089_51;BS00021947_51;BS00011712_51;Tdurum_contig43910_687;Ku_c13515_171;JD_c64600_281;		1B	364419460	409628045		Voss-Fels et al., 2019	T.aestivum	Winter	GWAS
BS00022581_51;IACX2701;BS00071083_51;RAC875_c5796_424;BS00038929_51;BS00075663_51;BS00070139_51;tplb0058h11_348;RAC875_c32894_1038;Excalibur_c59016_839;Tdurum_contig28305_106;BS00093841_51;Tdurum_contig28530_380;BS00078228_51;BS00022089_51;BS00033681_51;		1B	413985936	432116737		Voss-Fels et al., 2019	T.aestivum	Winter	GWAS
wsnp_RFL_Contig3866_4228783		1B	471521177		3,45 - 4,18	Lou et al., 2021	T.aestivum	Winter	QTL
RAC875_rep_c98040_163		1B	512632139		0.084	Kartseva et al., 2024	T.aestivum	Winter	GWAS
Kukri_c559_193;BS00010130_51;RAC875_s110519_303;wsnp_JD_c11014_11565501;BobWhite_c16005_289;		1B	530668798	530959958		Voss-Fels et al., 2019	T.aestivum	Winter	GWAS
Tdurum_contig892_633;CAP8_c4697_108;Tdurum_contig22253_213;RAC875_c3835_782;Ex_c402_1223;wsnp_Ex_c402_791233;Tdurum_contig42797_2922;Tdurum_contig42797_3196;wsnp_Ku_c23096_32987510;Ku_c4348_862;Tdurum_contig42749_3287;Tdurum_contig44540_510;RAC875_rep_c109215_398;wsnp_JD_c6331_7499499;Kukri_c1918_1074;		1B	547584013	548968557		Voss-Fels et al., 2019	T.aestivum	Winter	GWAS
Globulin 1 (TRAESCS1B02G330000)		1B	555938772	555939449
Kukri_c18230_1633	wsnp_Ex_c38849_46284348	1B	573320827	667214242	0.1	Marcotuli et al., 2017	T.durum	?	QTL
Ku_c1932_1583		1B	584156264		1.16297	Thorwarth et al., 2019	T.aestivum	Winter?	QTL
BS00023071_51	Tdurum_contig10362_555	1B	599340375	614331673	4.6	Ruan et al., 2021	T.durum	Spring?	QTL
BS00022249_51;IACX2961;BS00096498_51;Jagger_c7235_96;		1B	629486985	629942193		Voss-Fels et al., 2019	T.aestivum	Winter	GWAS
IAAV1683;Tdurum_contig10036_1614;Excalibur_c34765_1023;Tdurum_contig10036_1044;Tdurum_contig10036_977;Kukri_c30159_573;Tdurum_contig10036_741;Tdurum_contig10036_474;BobWhite_c2027_84;Kukri_c39223_831;Tdurum_contig93532_89;TA004946-0577;		1B	640164966	640568322		Voss-Fels et al., 2019	T.aestivum	Winter	GWAS
BS00069044_51;Excalibur_c96904_336;Excalibur_rep_c67747_629;wsnp_Ex_c27176_36393952;Kukri_c4453_1248;RAC875_c17188_1696;GENE-0371_208;RAC875_c15593_1421;Tdurum_contig42491_750;Tdurum_contig32775_78;		1B	640620495	640874513		Voss-Fels et al., 2019	T.aestivum	Winter	GWAS
RAC875_c818_1185;IAAV7428;		1B	642677953	642678709		Voss-Fels et al., 2019	T.aestivum	Winter	GWAS
wsnp_Ku_c51703_56915288;TA004668-0687;BS00084895_51;		1B	643096819	643101627		Voss-Fels et al., 2019	T.aestivum	Winter	GWAS
Tdurum_contig18557_228;IACX2234;Tdurum_contig55429_147;Tdurum_contig55429_116;wsnp_CAP12_c1337_682282;		1B	664285845	664772578		Voss-Fels et al., 2019	T.aestivum	Winter	GWAS
wsnp_Ex_c38849_46284348	stm0658acag	1B	667214293		11	Mahjourimajd et al., 2016	T.aestivum	Spring	QTL
CAP8_c5043_190		1B	na		1.15308	Thorwarth et al., 2019	T.aestivum	Winter?	QTL
Gli-1 (TraesCS1D02G001000)		1D	250463	251359
Gli-1 (TraesCS1D02G001100)		1D	259657	260544
Gli-1 (TRAESCS1D02G001200)		1D	321910	322893
Gli-1 (TRAESCS1D02G001300)		1D	339837	340811
AX-94948586		1D	9873873		0.111056	Yang et al., 2020	T.aestivum	Winter	GWAS
Ex_c67198_1838		1D	10259568			Kartseva et al., 2023	T.aestivum	Winter	GWAS
AX-94994812		1D	11623657		0.0202513	Yang et al., 2020	T.aestivum	Winter	GWAS
Ku_c12842_664		1D	12303425		7,31–13,76	Aleliunas et al., 2024	T.aestivum	Spring	GWAS
AX-94808127		1D	17998182		0.167417	Yang et al., 2020	T.aestivum	Winter	GWAS
AX-94475246		1D	18208462		0.175036	Yang et al., 2020	T.aestivum	Winter	GWAS
AX-94728009		1D	19127033		0.197492	Yang et al., 2020	T.aestivum	Winter	GWAS
IACX11290;BS00087783_51;BS00108305_51;Kukri_c9693_1890;Excalibur_c3260_989;		1D	33472487	33756455		Voss-Fels et al., 2019	T.aestivum	Winter	GWAS
Excalibur_c12703_766;BS00087086_51;BS00012936_51;CAP11_c3218_126;BS00095225_51;wsnp_CAP12_c633_339740;		1D	34619639	36322755		Voss-Fels et al., 2019	T.aestivum	Winter	GWAS
CAP7_c1609_203;wsnp_CAP11_c1043_618449;BS00065478_51;D_contig74531_32;BobWhite_c555_1485;BS00011451_51;tplb0044p22_2330;tplb0044p22_2257;D_GBUVHFX01ANH44_230;Excalibur_c16662_300;BS00066847_51;		1D	38552368	40579284		Voss-Fels et al., 2019	T.aestivum	Winter	GWAS
AX-94992565		1D	69097095		0.180134	Yang et al., 2020	T.aestivum	Winter	GWAS
AX-95124337		1D	69785758		0.198498	Yang et al., 2020	T.aestivum	Winter	GWAS
AX-94726528		1D	69787756		6.924	Yang et al., 2020	T.aestivum	Winter	GWAS
AX-94981940		1D	70594615		0.1817	Yang et al., 2020	T.aestivum	Winter	GWAS
AX-94675928		1D	112354107		7.2	Krishnappa et al., 2023	T.aestivum	Winter	GWAS
D_GBF1XID01DNWRS_378;TA004358-0724;RFL_Contig3622_1217;wsnp_Ex_c27290_36498531;wsnp_Ex_c27290_36498462;wsnp_Ex_c1318_2519998;wsnp_Ex_c25974_35235456;IAAV7745;RAC875_c43831_91;BobWhite_c10977_834;BS00079095_51;Excalibur_c19237_895;wsnp_Ku_c7266_12551048;wsnp_Ku_c2624_4986980;wsnp_JD_c8173_9207415;wsnp_Ku_c5560_9851459;D_contig06122_208;IAAV2840;		1D	407808792	408535181		Voss-Fels et al., 2019	T.aestivum	Winter	GWAS
wsnp_Ex_c3831_6966926;IAAV868;RAC875_c4135_1028;wsnp_Ex_c8188_13842273;Ra_c21676_178;Kukri_c29121_654;Excalibur_c8188_243;wsnp_Ku_c10292_17066821;BS00058554_51;		1D	409496882	410792212		Voss-Fels et al., 2019	T.aestivum	Winter	GWAS
TA004476-0719;wsnp_Ex_c15396_23659859;RAC875_c49612_102;D_GA8KES401EYUM8_190;wsnp_Ex_rep_c69024_67924125;Kukri_c6051_640;BS00082503_51;BS00022768_51;GENE-0511_484;BS00075001_51;BS00021702_51;CAP11_c3464_68;IAAV5841;wsnp_Ex_rep_c66423_64641115;wsnp_Ex_c18665_27541568;Excalibur_c48317_242;RAC875_c87321_108;IAAV7473;RAC875_c35846_671;Excalibur_c50856_63;		1D	411560421	416458439		Voss-Fels et al., 2019	T.aestivum	Winter	GWAS
Globulin 1 (TRAESCS1D02G317300)		1D	412223432	412224112
wsnp_Ex_c29613_38622101;Excalibur_c19857_549;Excalibur_c23473_451;wsnp_Ex_c16429_24929065;Ra_c27073_507;Ra_c11906_1441;tplb0036b21_694;IAAV149;Jagger_c5542_100;wsnp_Ku_c26635_36605013;RAC875_c50811_655;Ex_c68201_1182;wsnp_Ex_rep_c68201_66980814;wsnp_Ra_rep_c70864_68811253;		1D	423035545	430567845		Voss-Fels et al., 2019	T.aestivum	Winter	GWAS
wsnp_Ex_c35886_43950102		1D	436191827		0.58	Leonova et al., 2023	T.aestivum+wild	Spring	GWAS
wsnp_Ku_c40759_48907151;Excalibur_c41967_2009;RAC875_c24317_1351;RAC875_c24317_1015;Excalibur_c13076_384;Kukri_c82190_267;BS00011292_51;Excalibur_c8161_1443;BobWhite_c8375_71;RFL_Contig3395_1575;BobWhite_c45204_251;tplb0049h18_1121;Excalibur_c39284_1132;BS00022654_51;Kukri_rep_c69829_307;BS00009375_51;BS00010946_51;RAC875_rep_c71408_412;Tdurum_contig10099_538;BS00011168_51;BobWhite_c33208_98;Exca…		1D	485558544	495112468		Voss-Fels et al., 2019	T.aestivum	Winter	GWAS
AX-110402581		2A	1289378		5,9–8,1	Pu et al., 2020	T.aestivum	Spring?	GWAS
Kukri_c31776_1621;RAC875_c42847_141;Kukri_c23195_266;BobWhite_c12426_84;		2A	7550113	13814620		Voss-Fels et al., 2019	T.aestivum	Winter	GWAS
RAC875_c47161_100;RAC875_c829_1215;RAC875_c829_1143;IACX11417;BS00022532_51;RAC875_c26214_505;		2A	16741463	17735254		Voss-Fels et al., 2019	T.aestivum	Winter	GWAS
2A.1M79929	2A.1M79998	2A	56338200	50055335	22.0426	Zhang et al., 2021	T.aestivum	Spring	QTL
BS00036766_51;BS00036767_51;Kukri_rep_c83485_398;Tdurum_contig9731_121;Tdurum_contig48302_532;Excalibur_c15733_252;Excalibur_rep_c111743_194;RAC875_c20700_853;RAC875_c13116_541;GENE-1365_255;wsnp_BG314532A_Ta_2_1;Tdurum_contig5311_67;Tdurum_contig82812_213;BS00039983_51;		2A	74107904	77163127		Voss-Fels et al., 2019	T.aestivum	Winter	GWAS
wsnp_Ex_rep_c68113_66877517;Kukri_c15308_173;Kukri_rep_c104727_91;wsnp_CAP11_rep_c8768_3788007;wsnp_CAP12_c901_472535;wsnp_Ex_c15325_23565935;RAC875_rep_c70093_1079;wsnp_JD_c12088_12411845;		2A	77529499	78341551		Voss-Fels et al., 2019	T.aestivum	Winter	GWAS
Kukri_c40035_258;RAC875_c24517_558;Kukri_c24852_466;		2A	78564313	78844411		Voss-Fels et al., 2019	T.aestivum	Winter	GWAS
wsnp_Ex_c20370_29434410;wsnp_Ex_c41913_48628389;Excalibur_c50934_159;Ku_c5229_1035;Ex_c721_2127;Ex_c721_2374;		2A	84940673	85599882		Voss-Fels et al., 2019	T.aestivum	Winter	GWAS
BobWhite_c14476_80;BS00074780_51;Tdurum_contig15512_429;Excalibur_c74304_642;BS00107555_51;Kukri_c29034_801;Kukri_c29034_867;IACX636;Excalibur_c28938_185;Tdurum_contig44062_733;TA004478-0271;GENE-4359_59;wsnp_BE498730A_Ta_2_2;Tdurum_contig45580_1717;		2A	86901274	93885837		Voss-Fels et al., 2019	T.aestivum	Winter	GWAS
wsnp_BE498730A_Ta_2_2		2A	90741928		12.32	Leonova et al., 2023	T.aestivum+wild	Spring	GWAS
Tdurum_contig45580_1717		2A	93885887		12.32	Leonova et al., 2023	T.aestivum+wild	Spring	GWAS
Excalibur_c21269_176		2A	93926817		12.32	Leonova et al., 2023	T.aestivum+wild	Spring	GWAS
Excalibur_c21269_176;BobWhite_rep_c64680_305;BS00090940_51;Tdurum_contig93884_223;BS00104558_51;		2A	93926867	99148612		Voss-Fels et al., 2019	T.aestivum	Winter	GWAS
BobWhite_rep_c62964_873;wsnp_Ex_rep_c101866_87158671;wsnp_Ex_c1782_3365844;TA003045-1227;wsnp_Ex_c60588_60977198;wsnp_Ex_rep_c69124_68035485;		2A	104971952	115421354		Voss-Fels et al., 2019	T.aestivum	Winter	GWAS
Tdurum_contig27887_55;BS00089457_51;TA014828-0481;GENE-1028_694;		2A	156366748	159876250		Voss-Fels et al., 2019	T.aestivum	Winter	GWAS
NAM-A2 (TRAESCS2A02G201800)		2A	175467301	175470007
AX-94459200	AX-94388414	2A	182283357	556133089	0.0485934	Geyer et al., 2022	T.aestivum	Winter	QTL
RAC875_c57998_165;RAC875_c11956_477;wsnp_Ex_c23720_32957892;IAAV3570;IAAV1587;BS00097263_51;BS00031140_51;Excalibur_c11437_75;CAP12_c1437_261;BS00067886_51;BS00063599_51;IAAV1691;RAC875_rep_c101082_855;wsnp_Ra_c10861_17763060;RAC875_c18698_550;Kukri_rep_c70265_167;Excalibur_rep_c67434_73;BS00056232_51;RAC875_c38750_86;Tdurum_contig10910_1662;wsnp_Ku_c38662_47257696;Ku_c70277_1276;Ku_c36017_329;RA…		2A	202872713	379947688		Voss-Fels et al., 2019	T.aestivum	Winter	GWAS
AX-95196147	AX-95095516	2A	430707914	527920911	0.0582204	Geyer et al., 2022	T.aestivum	Winter	QTL
2A_517926919		2A	517926919		6.28	Tian et al., 2025	T.aestivum	Winter	GWAS
AX-95095516	AX-95256011	2A	527920911	525602804	0.0596032	Geyer et al., 2022	T.aestivum	Winter	QTL
AX-94503133	AX-94388414	2A	542658514	556133089	0.0502501	Geyer et al., 2022	T.aestivum	Winter	QTL
BS00055514_51;Tdurum_contig10579_790;BobWhite_c28819_733;wsnp_Ex_c28204_37349164;RAC875_c63975_307;BS00085765_51;Excalibur_c1793_97;CAP12_c6044_69;BS00040337_51;Kukri_c9713_1999;wsnp_BE406351A_Ta_2_3;wsnp_BE406351A_Ta_2_2;GENE-1213_138;RAC875_c992_718;BS00041707_51;wsnp_BE403597A_Ta_2_1;BS00067806_51;RAC875_c39665_175;BS00062756_51;		2A	543625494	579831163		Voss-Fels et al., 2019	T.aestivum	Winter	GWAS
wsnp_BE406351A_Ta_2_2	wsnp_BE406351A_Ta_2_3	2A	562602503	562602396	0.0882033	Geyer et al., 2022	T.aestivum	Winter	QTL
RAC875_c39665_175	AX-95196147	2A	573395802	430707914	0.103702	Geyer et al., 2022	T.aestivum	Winter	QTL
Kukri_c24064_2095		2A	606826098		2.53717	Thorwarth et al., 2019	T.aestivum	Winter?	QTL
BS00090569_51	GENE-1792_560	2A	653680935	675938456	0.096467	Geyer et al., 2022	T.aestivum	Winter	QTL
AX-94732478		2A	728028914		9.3137	Yang et al., 2020	T.aestivum	Winter	GWAS
Kukri_c31121_1460		2A	738990026			this study	T.aestivum	Winter	GWAS
Kukri_c25978_561;wsnp_Ex_rep_c70299_69243835;wsnp_Ex_rep_c70299_69243401;wsnp_Ra_c66636_64922359;wsnp_Ex_c5740_10081171;Ex_c5740_1133;BS00022813_51;		2A	740361107	741371853		Voss-Fels et al., 2019	T.aestivum	Winter	GWAS
BS00030165_51;Tdurum_contig6086_269;Excalibur_c8009_325;Kukri_rep_c68300_216;BobWhite_c17783_174;Tdurum_contig49145_914;Tdurum_contig86183_221;BS00022409_51;		2A	744809705	745092365		Voss-Fels et al., 2019	T.aestivum	Winter	GWAS
AX-94516815	IAAV2861	2A	745409076	742134344	0.0573324	Geyer et al., 2022	T.aestivum	Winter	QTL
AX-158540499		2A	746754847			this study	T.aestivum	Winter	GWAS
AX-95024633		2B	6210320		2,83 - 3,1	Yang et al., 2020	T.aestivum	Winter	GWAS
BobWhite_c17047_268		2B	11077394		0.089	Kartseva et al., 2024	T.aestivum	Winter	GWAS
AX-110435861		2B	25428600		5,3–6,7	Pu et al., 2020	T.aestivum	Spring?	GWAS
RAC875_c1755_971;RAC875_c31358_214;BS00077914_51;Kukri_rep_c103893_875;BobWhite_rep_c63363_160;wsnp_JD_c42879_30043973;BobWhite_c5072_107;		2B	40858651	44191094		Voss-Fels et al., 2019	T.aestivum	Winter	GWAS
2BM34673	2BM72380	2B	52670217	58324936	16-17,2	Zhang et al., 2021	T.aestivum	Spring	QTL
AX-94587253		2B	72577405		3.7137	Yang et al., 2020	T.aestivum	Winter	GWAS
RAC875_rep_c99492_65;Kukri_c44_1704;Kukri_c62277_80;BS00022422_51;GENE-1741_103;RAC875_c86069_65;IAAV1101;IACX6239;IACX6223;BS00023221_51;RAC875_c37837_889;Kukri_c36879_83;BS00067337_51;BS00000405_51;CAP7_c1018_75;		2B	89305600	97442031		Voss-Fels et al., 2019	T.aestivum	Winter	GWAS
2B_110138413		2B	110138413		5.94	Tian et al., 2025	T.aestivum	Winter	GWAS
wsnp_Ku_c4042_7375053;Ku_c4042_576;TA001821-0411;wsnp_Ex_c269_517710;wsnp_Ex_c269_518324;IAAV2480;Tdurum_contig77602_931;wsnp_BE497494B_Ta_2_1;BS00003404_51;wsnp_CAP11_c3947_1866837;Kukri_c46621_143;BS00070001_51;IAAV980;Tdurum_contig42112_2432;Ra_c27275_627;BobWhite_c10238_127;		2B	118286601	122756813		Voss-Fels et al., 2019	T.aestivum	Winter	GWAS
JD_c39990_130	RFL_Contig1633_304	2B	133169419	130342879	0.0863784	Geyer et al., 2022	T.aestivum	Winter	QTL
Ku_c28266_279;RAC875_c25986_82;Kukri_c40953_658;IAAV3789;BS00099097_51;RAC875_rep_c106400_276;Kukri_c67546_342;Kukri_c67546_279;IAAV2784;BS00022949_51;RFL_Contig1385_326;RAC875_c15649_1101;BS00022417_51;RAC875_rep_c118376_304;BS00065418_51;GENE-4359_102;wsnp_Ku_c4507_8157580;RAC875_c17628_867;wsnp_BF202681B_Ta_2_2;wsnp_CAP8_c630_456418;Kukri_c9387_372;Ra_c2110_1660;Ra_c2110_494;RAC875_c2110_117;		2B	139814794	146736220		Voss-Fels et al., 2019	T.aestivum	Winter	GWAS
RAC875_c14105_66		2B	146339548		1.92	Leonova et al., 2023	T.aestivum+wild	Spring	GWAS
IAAV4434;RFL_Contig1483_1765;Tdurum_contig71387_65;		2B	151643468	152175265		Voss-Fels et al., 2019	T.aestivum	Winter	GWAS
wsnp_Ku_c13905_22034406;tplb0031k24_254;RFL_Contig189_894;wsnp_Ra_c16822_25566950;RAC875_c47353_350;		2B	153223758	153859877		Voss-Fels et al., 2019	T.aestivum	Winter	GWAS
GENE-1147_226	Kukri_c6830_572	2B	157639960	236807102	9	Ruan et al., 2021	T.durum	Spring?	QTL
RAC875_c5080_915;Kukri_rep_c69267_496;Ku_c6546_718;RAC875_c46661_184;wsnp_Ex_c7003_12065828;BobWhite_c8113_532;BS00078506_51;wsnp_Ex_c51352_55323092;BobWhite_c892_73;		2B	206113216	211535314		Voss-Fels et al., 2019	T.aestivum	Winter	GWAS
NAM-B2 (TRAESCS2B02G228900)		2B	223153810
BS00067201_51		2B	412660765		2.91	Lou et al., 2021	T.aestivum	Winter	QTL
Kukri_c65484_161		2B	412665747		2.68	Lou et al., 2021	T.aestivum	Winter	QTL
AX-94714023		2B	536316470		10.2	Krishnappa et al., 2023	T.aestivum	Winter	GWAS
RFL_Contig4856_71;wsnp_BE490267A_Ta_2_1;Kukri_c79815_483;BS00035335_51;BS00064448_51;IAAV5350;IAAV717;wsnp_Ex_c7203_12370983;BS00091068_51;		2B	586120536	593658786		Voss-Fels et al., 2019	T.aestivum	Winter	GWAS
Kukri_c19751_873;Tdurum_contig30930_184;BS00093993_51;BS00022800_51;BS00093992_51;		2B	594172437	595126929		Voss-Fels et al., 2019	T.aestivum	Winter	GWAS
BS00070861_51	wsnp_Ex_c32493_41138957	2B	635075895	664213598		Marcotuli et al., 2017	T.durum	?	QTL
wsnp_Ex_c11748_18884081;RAC875_c103094_120;Excalibur_c2819_2310;Excalibur_c2819_1773;Kukri_c834_259;BobWhite_c47357_535;wsnp_Ex_c2203_4129271;RAC875_c4465_549;RAC875_c4465_81;Ex_c16948_754;RFL_Contig2577_584;		2B	698212970	700456554		Voss-Fels et al., 2019	T.aestivum	Winter	GWAS
RFL_Contig3016_1091		2B	711726897		2.23	Leonova et al., 2023	T.aestivum+wild	Spring	GWAS
BobWhite_c29596_649		2B	715601519		4.8229	Thorwarth et al., 2019	T.aestivum	Winter?	QTL
BS00025650_51;Excalibur_c2484_2113;Excalibur_c2484_1329;Tdurum_contig54784_485;TA002338-0901;Excalibur_c13180_67;Excalibur_c6735_214;Tdurum_contig32221_462;BS00110588_51;Kukri_c101063_740;Excalibur_rep_c101581_184;IAAV1401;TA013902-0228;Kukri_c7953_513;		2B	716780342	723442967		Voss-Fels et al., 2019	T.aestivum	Winter	GWAS
AX-95148316	CAP12_c2472_60	2B	726465300	611282911	0.0620395	Geyer et al., 2022	T.aestivum	Winter	QTL
BS00065327_51		2B	731481845		2.69283	Thorwarth et al., 2019	T.aestivum	Winter?	QTL
Kukri_c57014_168		2B	734127065		4,39–10,21	Aleliunas et al., 2024	T.aestivum	Spring	GWAS
2B_749404797		2B	749404797		5.58	Tian et al., 2025	T.aestivum	Winter	GWAS
IAAV283	RAC875_c65882_668	2B	753801902	762707271	0.0378157	Geyer et al., 2022	T.aestivum	Winter	QTL
Excalibur_c10441_984;BS00084417_51;BS00080318_51;Kukri_c55996_63;Jagger_c7688_98;BS00011047_51;		2B	763630822	765278696		Voss-Fels et al., 2019	T.aestivum	Winter	GWAS
AX-95181223		2B	763632760		2.0899	Yang et al., 2020	T.aestivum	Winter	GWAS
Excalibur_c7051_1027;Kukri_c27631_1329;RFL_Contig3713_316;CAP12_s9114_61;BobWhite_c5191_362;RFL_Contig385_761;BobWhite_c5191_563;RAC875_c22463_494;BS00106695_51;TA004710-0394;BS00046601_51;BS00009882_51;Excalibur_c1883_340;BS00011276_51;Excalibur_c65466_714;RAC875_c37540_583;BS00069756_51;		2B	767017296	769079547		Voss-Fels et al., 2019	T.aestivum	Winter	GWAS
2BM6130	2BM79558	2B	767651502	770572320	35.6626	Zhang et al., 2021	T.aestivum	Spring	QTL
IACX8828;Kukri_c55909_1109;RAC875_c1858_2693;Excalibur_c31864_713;RAC875_c31328_381;Tdurum_contig12159_468;		2B	770681236	772053242		Voss-Fels et al., 2019	T.aestivum	Winter	GWAS
wsnp_BG274584B_Ta_2_3		2B	658–674		11.41	Muqaddasi et al., 2020	T.aestivum	Winter	GWAS
Excalibur_c4515_1126		2B	na		0.0429206	Thorwarth et al., 2019	T.aestivum	Winter?	QTL
AX-94568183		2D	15609442		2,41-8,07	Yang et al., 2020	T.aestivum	Winter	GWAS
AX-94882684		2D	16344549		4.872	Yang et al., 2020	T.aestivum	Winter	GWAS
AX-95086251		2D	17310873		4.3953e-07	Yang et al., 2020	T.aestivum	Winter	GWAS
AX-94934444		2D	17606782		0.0002	Yang et al., 2020	T.aestivum	Winter	GWAS
D_contig31797_313;BS00073230_51;BS00073229_51;BS00069899_51;BS00021923_51;Kukri_c1016_2269;RAC875_rep_c116200_396;BobWhite_c36072_272;BS00081578_51;BS00106937_51;BS00062864_51;Kukri_c4790_1174;BobWhite_c47086_539;		2D	63555521	69508990		Voss-Fels et al., 2019	T.aestivum	Winter	GWAS
S2D_73592194		2D	66871805	83819344		Juliana et al., 2019	T.aestivum	Spring?	QTL
BS00039210_51;BS00039211_51;Kukri_c63505_174;RAC875_c13116_1162;Excalibur_c3108_2958;Excalibur_c17456_428;RAC875_rep_c108908_72;IACX1444;Kukri_rep_c71152_906;BobWhite_c6055_185;Excalibur_c22877_1990;		2D	74981581	75396131		Voss-Fels et al., 2019	T.aestivum	Winter	GWAS
BS00067584_51;BS00079440_51;BS00046890_51;RAC875_rep_c73201_205;RAC875_c60563_531;CAP11_c3942_361;Kukri_c26576_329;		2D	79416639	79987846		Voss-Fels et al., 2019	T.aestivum	Winter	GWAS
AX-95228764	AX-94989875	2D	79879383	na	0.0749768	Geyer et al., 2022	T.aestivum	Winter	QTL
IACX5670;RFL_Contig5917_3026;RFL_Contig5917_2433;BS00021718_51;D_contig25212_98;		2D	83142083	83931269		Voss-Fels et al., 2019	T.aestivum	Winter	GWAS
AX-94663488		2D	110054485		3.9922	Yang et al., 2020	T.aestivum	Winter	GWAS
NAM-D2 (TRAESCS2D02G214100)		2D	175330859
D_GA8KES401AVZF3_380	AX-94448732	2D	272355109	374073960	0.0689566	Geyer et al., 2022	T.aestivum	Winter	QTL
D_GCE8AKX02HFCFH_165	Kukri_c26676_225	2D	374065700	394787577	8	Mahjourimajd et al., 2016	T.aestivum	Spring	QTL
AX-94448732	wsnp_Ex_rep_c66522_64795143	2D	374073961	552192852	0.0926955	Geyer et al., 2022	T.aestivum	Winter	QTL
RAC875_c39665_175	Ex_c2115_3369	2D	416760922	435045173	10	Mahjourimajd et al., 2016	T.aestivum	Spring	QTL
RAC875_c12803_1620	Kukri_c9145_1322	2D	523150770	571058396	10	Mahjourimajd et al., 2016	T.aestivum	Spring	QTL
Kukri_rep_c68088_633;RFL_Contig487_2874;Ex_c8179_1452;RAC875_c25763_254;RAC875_c18309_605;BobWhite_c9705_429;JD_c2156_2040;Excalibur_c93588_271;BobWhite_c12157_747;BobWhite_c40561_305;BS00077131_51;BobWhite_c38713_202;BS00010012_51;Excalibur_rep_c104444_206;Excalibur_rep_c104444_158;Ku_c68792_310;wsnp_CAP7_c3635_1688824;Excalibur_rep_c67221_153;RAC875_c13774_161;RAC875_rep_c102601_204;RAC875_rep_…		2D	570951341	608198626		Voss-Fels et al., 2019	T.aestivum	Winter	GWAS
AX-95171704		2D	593138582		2.988	Yang et al., 2020	T.aestivum	Winter	GWAS
AX-94919195		2D	593735011		6.9029	Yang et al., 2020	T.aestivum	Winter	GWAS
S2D_598851772, S2D_616506238, S2D_617097510		2D	598804559	617423630		Juliana et al., 2019	T.aestivum	Spring?	QTL
AX-94945383		2D	605327679		4,34-9,86	Yang et al., 2020	T.aestivum	Winter	GWAS
Excalibur_c44325_339		2D	608198980			this study	T.aestivum	Winter	GWAS
AX-94896663		2D	609432515		3,83-7,75	Yang et al., 2020	T.aestivum	Winter	GWAS
AX-94429731		2D	615471428		10.5549	Yang et al., 2020	T.aestivum	Winter	GWAS
2D.3M274	2D.3M41532	2D	626807925	777029927	36.4543	Zhang et al., 2021	T.aestivum	Spring	QTL
BobWhite_c5756_516;RAC875_c15518_236;Excalibur_c6937_1065;RAC875_c50347_258;GENE-0686_804;wsnp_Ku_c28820_38731047;		2D	636600207	638371245		Voss-Fels et al., 2019	T.aestivum	Winter	GWAS
RAC875_c24201_984	wsnp_CAP12_c1503_764765	2D	na	35683599	9	Mahjourimajd et al., 2016	T.aestivum	Spring	QTL
AX-94739609		3A	15691226		3.8934	Yang et al., 2020	T.aestivum	Winter	GWAS
Excalibur_c16197_748;Kukri_c34845_242;Kukri_c62467_362;RAC875_c45016_79;BobWhite_c9704_273;Excalibur_c9000_209;RAC875_c10286_1247;JG_c3077_214;JG_c3077_225;		3A	47549530	55086245		Voss-Fels et al., 2019	T.aestivum	Winter	GWAS
CAP8_c359_95		3A	74364950		3.26361	Thorwarth et al., 2019	T.aestivum	Winter?	QTL
BobWhite_c30009_285		3A	75150635		3.26361	Thorwarth et al., 2019	T.aestivum	Winter?	QTL
TA004095-0446		3A	77912058		3.20738	Thorwarth et al., 2019	T.aestivum	Winter?	QTL
wsnp_JG_c2509_1153697	Ku_c17569_905	3A	131458642	481019749	0.0628112	Geyer et al., 2022	T.aestivum	Winter	QTL
wsnp_BE426222A_Ta_2_1		3A	191530707		3.06	Lou et al., 2021	T.aestivum	Winter	QTL
wsnp_Ex_rep_c67727_66398596		3A	191530793		3.08	Lou et al., 2021	T.aestivum	Winter	QTL
IAAV6974		3A	199140179		2.02642	Thorwarth et al., 2019	T.aestivum	Winter?	QTL
AX-94710748		3A	326464823		2,86-7,35	Yang et al., 2020	T.aestivum	Winter	GWAS
wsnp_Ex_c6217_10848574		3A	369404765		3,25-3,72	Lou et al., 2021	T.aestivum	Winter	QTL
BS00078430_51		3A	374878874		3,63-3,97	Lou et al., 2021	T.aestivum	Winter	QTL
wsnp_Ku_c44089_51445136		3A	401710377		3,45-3,83	Lou et al., 2021	T.aestivum	Winter	QTL
wsnp_Ku_c44089_51445136	Ku_c17569_905	3A	401710460	481019749	0.078753	Geyer et al., 2022	T.aestivum	Winter	QTL
AX-94703498		3A	444721412		5.4899	Yang et al., 2020	T.aestivum	Winter	GWAS
Excalibur_c91154_175;IAAV488;Excalibur_c13242_1178;RAC875_c19570_671;wsnp_JD_c5699_6859527;wsnp_RFL_Contig2011_1216801;		3A	481659452	484105109		Voss-Fels et al., 2019	T.aestivum	Winter	GWAS
BobWhite_c28464_814		3A	484643825		3.23	Lou et al., 2021	T.aestivum	Winter	QTL
Excalibur_c13709_2568		3A	518897423			Kartseva et al., 2023	T.aestivum	Winter	GWAS
RAC875_rep_c69465_181	Tdurum_contig43475_978	3A	521305574	574340889	20.7	Ruan et al., 2021	T.durum	Spring?	QTL
AX-94889518		3A	645410446		0.154993	Yang et al., 2020	T.aestivum	Winter	GWAS
AX-158523608		3A	711297651			this study	T.aestivum	Winter	GWAS
AX-110989461		3A	711693497			this study	T.aestivum	Winter	GWAS
wsnp_Ku_c7811_13387117		3A	714304435			Kartseva et al., 2023	T.aestivum	Winter	GWAS
wsnp_Ex_c361_707953		3A	732471093			this study	T.aestivum	Winter	GWAS
AX-94418850		3B	9881244		2.9484	Yang et al., 2020	T.aestivum	Winter	GWAS
3B_27229830		3B	27229830		5.78	Tian et al., 2025	T.aestivum	Winter	GWAS
wsnp_Ex_c1097_2105209		3B	82447575			this study	T.aestivum	Winter	GWAS
AX-110941989		3B	96834446			this study	T.aestivum	Winter	GWAS
AX-95109644		3B	116115703			this study	T.aestivum	Winter	GWAS
TA002188-0143;Ra_c32055_981;IAAV993;Kukri_c30535_58;IACX5844;wsnp_Ex_c5657_9942445;wsnp_Ex_c54357_57265797;BS00023074_51;BS00086717_51;wsnp_JD_c7325_8422075;Tdurum_contig45431_607;Tdurum_contig10426_280;Tdurum_contig43263_243;wsnp_Ex_c7967_13522958;		3B	133819011	141125995		Voss-Fels et al., 2019	T.aestivum	Winter	GWAS
Tdurum_contig10958_356	RAC875_rep_c86918_170	3B	189490135	254840591		Marcotuli et al., 2017	T.durum	?	QTL
RAC875_rep_c77173_208;Jagger_c1219_603;wsnp_Ex_rep_c70174_69125822;RAC875_rep_c69281_207;Tdurum_contig26727_187;Tdurum_contig26727_267;Tdurum_contig1002_149;RAC875_c21086_130;BobWhite_c634_420;Tdurum_contig15181_67;IAAV5505;Excalibur_c24830_415;Excalibur_c48841_1380;BS00049570_51;RAC875_c8755_314;BS00091577_51;BS00049615_51;		3B	241273824	252343955		Voss-Fels et al., 2019	T.aestivum	Winter	GWAS
AX-94480990		3B	417261402		11.2829	Yang et al., 2020	T.aestivum	Winter	GWAS
AX-94720192		3B	417493042		3.8351	Yang et al., 2020	T.aestivum	Winter	GWAS
AX-94407256		3B	455492152		9.6339	Yang et al., 2020	T.aestivum	Winter	GWAS
AX-94538129		3B	456553837		9.6339	Yang et al., 2020	T.aestivum	Winter	GWAS
IAAV4105;Tdurum_contig12941_1413;RAC875_c46237_294;wsnp_BG263758B_Ta_2_1;TA002954-0682;wsnp_BQ159467B_Ta_2_1;RAC875_c32792_231;BobWhite_c45623_215;RFL_Contig622_1601;RAC875_c2044_170;Kukri_rep_c114738_144;wsnp_Ra_c10203_16850924;Tdurum_contig9132_102;BS00030430_51;Tdurum_contig10107_580;		3B	497089888	506624017		Voss-Fels et al., 2019	T.aestivum	Winter	GWAS
BobWhite_rep_c50457_813	BobWhite_c19725_1329	3B	507300992	566278201	0.0293199	Geyer et al., 2022	T.aestivum	Winter	QTL
AX-95235046		3B	512515227		8.074	Yang et al., 2020	T.aestivum	Winter	GWAS
BS00062734_51		3B	545069014			Kartseva et al., 2023	T.aestivum	Winter	GWAS
Tdurum_contig56661_291;Ku_c9822_828;wsnp_Ex_c7291_12517871;IAAV1801;Ra_c9061_2115;		3B	593869310	595694158		Voss-Fels et al., 2019	T.aestivum	Winter	GWAS
wsnp_Ex_c1934_3648624;RAC875_c16281_167;RAC875_c16281_195;Excalibur_c34069_487;wsnp_Ex_c16378_24870688;BobWhite_c40087_93;wsnp_Ex_c4267_7700325;RFL_Contig5871_1771;		3B	661345818	664896524		Voss-Fels et al., 2019	T.aestivum	Winter	GWAS
BobWhite_c7281_328;Kukri_rep_c106420_312;Excalibur_c59479_514;RAC875_c17269_645;wsnp_Ku_c31407_41142340;wsnp_Ex_c12781_20280445;Excalibur_c38785_222;Ra_c29672_532;wsnp_Ex_c11837_18996495;Excalibur_c60319_127;		3B	705817348	718693279		Voss-Fels et al., 2019	T.aestivum	Winter	GWAS
wsnp_Ku_c14875_23320708;wsnp_Ex_c1676_3185400;BobWhite_rep_c53007_100;IACX20464;BobWhite_c40244_73;BS00102641_51;BS00022025_51;GENE-1737_27;BS00010316_51;IACX3169;		3B	719087098	723648363		Voss-Fels et al., 2019	T.aestivum	Winter	GWAS
wsnp_CAP7_c5097_2266314	Tdurum_contig47776_377	3B	766642377	772664038	0.12	Marcotuli et al., 2017	T.durum	?	QTL
AX-94834964		3B	778483814		6.4025	Yang et al., 2020	T.aestivum	Winter	GWAS
RAC875_c24982_583;Excalibur_c16703_430;BS00071597_51;BS00037871_51;BS00071041_51;RAC875_c2340_616;Excalibur_c15095_852;GENE-2712_367;GENE-2712_428;Tdurum_contig99764_60;GENE-2405_488;		3B	795332540	796654197		Voss-Fels et al., 2019	T.aestivum	Winter	GWAS
RAC875_c17373_848;BS00086093_51;IAAV4641;RAC875_c35672_73;		3B	798503427	798550712		Voss-Fels et al., 2019	T.aestivum	Winter	GWAS
AX-94746929		3B	800933346		10.9	Krishnappa et al., 2023	T.aestivum	Winter	GWAS
AX-94457592		3B	731264585		6.04	Muqaddasi et al., 2020	T.aestivum	Winter	GWAS
AX-94392070		3D	49201254		5.4113	Yang et al., 2020	T.aestivum	Winter	GWAS
AX-94750301		3D	359322461		9.72887	Yang et al., 2020	T.aestivum	Winter	GWAS
AX-95161249		3D	360334825		3.9935	Yang et al., 2020	T.aestivum	Winter	GWAS
AX-94508663		3D	362432725		8.81032	Yang et al., 2020	T.aestivum	Winter	GWAS
BS00021930_51	RAC875_c35801_905	3D	394754544	438618127	11	Mahjourimajd et al., 2016	T.aestivum	Spring	QTL
AX-94603083		3D	460412585		3.8955	Yang et al., 2020	T.aestivum	Winter	GWAS
AX-94798292		3D	462203761		8.1291	Yang et al., 2020	T.aestivum	Winter	GWAS
TA015516-0532		3D	609083324		8.10	Leonova et al., 2023	T.aestivum+wild	Spring	GWAS
Kukri_c11944_436		3D	609621771			Kartseva et al., 2023	T.aestivum	Winter	GWAS
RFL_Contig148_359		3D	610187305		4.14	Lou et al., 2021	T.aestivum	Winter	QTL
Excalibur_c17654_1090		3D	611298383			this study	T.aestivum	Winter	GWAS
BS00105800_51;Excalibur_c42667_427;BobWhite_c5246_196;BS00003119_51;wsnp_Ex_c12963_20529964;RFL_Contig3966_1511;wsnp_CAP11_c1051_622082;CAP11_c1051_121;BS00066691_51;Kukri_rep_c87658_1436;RAC875_c51595_177;D_contig04964_668;Excalibur_c15009_1082;Excalibur_c15009_1129;RAC875_c43838_146;RFL_Contig2432_953;Kukri_c63797_383;Kukri_c63797_354;BS00078098_51;		3D	611558374	614367160		Voss-Fels et al., 2019	T.aestivum	Winter	GWAS
Ku_c3891_395		4A	27673099			Leonova et al., 2022		Spring	GWAS
wsnp_JD_c5499_6647799;BS00009970_51;BS00004170_51;wsnp_Ex_c1520_2906995;wsnp_Ex_c5487_9686018;BobWhite_c20514_70;		4A	45338276	46172397		Voss-Fels et al., 2019	T.aestivum	Winter	GWAS
wsnp_Ex_c6044_10590220;wsnp_CAP7_c32_19340;GENE-2768_150;wsnp_Ku_c61953_63254478;RAC875_c38663_2179;TA004056-0809;wsnp_JD_c14769_14413046;wsnp_BE497618A_Ta_1_1;		4A	101510464	120571944		Voss-Fels et al., 2019	T.aestivum	Winter	GWAS
BS00066957_51	Tdurum_contig17378_563	4A	479135441	586770249	0.12	Marcotuli et al., 2017	T.durum	?	QTL
wsnp_Ex_c21197_30325539		4A	544177849			this study	T.aestivum	Winter	GWAS
AX-158533442		4A	544178037			this study	T.aestivum	Winter	GWAS
AX-158524430		4A	544389263			this study	T.aestivum	Winter	GWAS
BS00109736_51		4A	544616571			this study	T.aestivum	Winter	GWAS
IAAV6944		4A	544616659			this study	T.aestivum	Winter	GWAS
wsnp_Ex_c24443_33687802		4A	544891219			this study	T.aestivum	Winter	GWAS
wsnp_Ex_c24443_33688235		4A	544891555			this study	T.aestivum	Winter	GWAS
AX-158598641		4A	545113750			this study	T.aestivum	Winter	GWAS
TA001512-0387		4A	545601781			this study	T.aestivum	Winter	GWAS
Ra_c37920_342		4A	545602051			this study	T.aestivum	Winter	GWAS
BobWhite_rep_c65013_174		4A	545603625			this study	T.aestivum	Winter	GWAS
AX-158581338		4A	545618766			this study	T.aestivum	Winter	GWAS
AX-94567141		4A	594181112		2.3171	Yang et al., 2020	T.aestivum	Winter	GWAS
Kukri_c34435_265;RAC875_c278_2934;Kukri_rep_c106490_583;tplb0033c09_1345;		4A	626118464	626340023		Voss-Fels et al., 2019	T.aestivum	Winter	GWAS
BS00090866_51	Excalibur_c4325_1440	4A	640249492	684616232	0.0804982	Geyer et al., 2022	T.aestivum	Winter	QTL
BobWhite_c10610_1096	Excalibur_c4325_1440	4A	686382511	684616232	0.0624085	Geyer et al., 2022	T.aestivum	Winter	QTL
AX-95190182		4B	4992673		0.018244	Yang et al., 2020	T.aestivum	Winter	GWAS
tplb0035d20_506;Kukri_c8594_203;wsnp_Ex_c6739_11646407;RAC875_c47145_80;		4B	17254343	17367854		Voss-Fels et al., 2019	T.aestivum	Winter	GWAS
TG0010	BS00022258_51	4B	33614738	45511507	0.0956133	Geyer et al., 2022	T.aestivum	Winter	QTL
CAP11_c601_120		4B	38791353		0.096	Kartseva et al., 2024	T.aestivum	Winter	GWAS
AX-95148678		4B	39015957		0.095	Kartseva et al., 2024	T.aestivum	Winter	GWAS
AX-94513493		4B	39045208		0.096	Kartseva et al., 2024	T.aestivum	Winter	GWAS
Tdurum_contig81797_369	BS00022258_51	4B	46609765	45511507	0.0809092	Geyer et al., 2022	T.aestivum	Winter	QTL
IACX5783;Kukri_c26943_862;BS00102182_51;Tdurum_contig48090_374;TA002925-3757;IACX5762;Tdurum_contig50123_97;Tdurum_contig33826_290;		4B	60203695	70571738		Voss-Fels et al., 2019	T.aestivum	Winter	GWAS
Kukri_c48199_102		4B	78021175			this study	T.aestivum	Winter	GWAS
Tdurum_contig93168_52;Tdurum_contig42211_2280;Tdurum_contig42211_1634;BS00025819_51;BS00075746_51;IAAV3868;IAAV5831;BS00022576_51;BS00007684_51;BS00105791_51;		4B	96641992	106057584		Voss-Fels et al., 2019	T.aestivum	Winter	GWAS
BS00022090_51;BS00105308_51;BS00067428_51;BS00062691_51;GENE-2129_76;RAC875_c35152_372;Excalibur_c52517_464;RAC875_c45747_87;BS00074440_51;		4B	139755285	169935769		Voss-Fels et al., 2019	T.aestivum	Winter	GWAS
wsnp_Ex_c50195_54565006;Kukri_rep_c79943_189;Kukri_c89906_197;RAC875_c5087_310;Tdurum_contig55374_309;IAAV4665;IACX9352;BS00010659_51;Tdurum_contig45550_570;Tdurum_contig45550_918;IAAV3421;IAAV3896;BS00032203_51;Kukri_c34453_332;BS00074787_51;IAAV1931;BS00072206_51;BS00091035_51;Kukri_c27107_760;BS00037442_51;wsnp_Ex_c19319_28253742;wsnp_CAP12_rep_c4278_1949864;CAP8_c3273_136;BS00022181_51;BS0005…		4B	535085059	557453045		Voss-Fels et al., 2019	T.aestivum	Winter	GWAS
Tdurum_contig10137_89;RAC875_c14085_1709;Ra_c106922_1879;Ra_c106922_334;Ku_c101046_1063;Ra_c106922_266;		4B	612327389	612846887		Voss-Fels et al., 2019	T.aestivum	Winter	GWAS
BobWhite_c40424_143;Excalibur_c31044_482;Excalibur_c27349_166;BobWhite_c27751_95;BobWhite_c27751_206;Excalibur_c19547_75;Excalibur_c19547_128;Tdurum_contig61242_161;BS00022830_51;Excalibur_c19547_1012;		4B	618593515	621330560		Voss-Fels et al., 2019	T.aestivum	Winter	GWAS
wsnp_Ra_c1146_2307483		4B	630470822			Kartseva et al., 2023	T.aestivum	Winter	GWAS
BS00021969_51		4B	645318994		0.991962	Thorwarth et al., 2019	T.aestivum	Winter?	QTL
Ku_c2639_1715	GENE-1584_692	4B	646264147	649473986	9	Mahjourimajd et al., 2016	T.aestivum	Spring	QTL
BS00004727_51	RFL_Contig5846_1610	4B	649835304	650962905	10	Mahjourimajd et al., 2016	T.aestivum	Spring	QTL
AX-94694411		4B	660719506		5.7452	Yang et al., 2020	T.aestivum	Winter	GWAS
BS00110673_51		4B	665568262		1.08277	Thorwarth et al., 2019	T.aestivum	Winter?	QTL
AX-94785550		4B	665814707		11.468	Yang et al., 2020	T.aestivum	Winter	GWAS
AX-95125619		4B	665814724		11.9168	Yang et al., 2020	T.aestivum	Winter	GWAS
AX-95147976		4B	667678644		10.6181	Yang et al., 2020	T.aestivum	Winter	GWAS
AX-94770504		4B	667680308		7	Krishnappa et al., 2023	T.aestivum	Winter	GWAS
Excalibur_c26088_184	AX-95148759	4D	1242201	3611038	0.0333734	Geyer et al., 2022	T.aestivum	Winter	QTL
AX-95148759	TG0011	4D	3611038	19189840	0.107735	Geyer et al., 2022	T.aestivum	Winter	QTL
TG0011	AX-94747406	4D	19189840	60177405	0.0704998	Geyer et al., 2022	T.aestivum	Winter	QTL
4DM80718	4DM76464	4D	30024407	149998213	12.3413	Zhang et al., 2021	T.aestivum	Spring	QTL
CAP8_c9110_427;wsnp_Ex_c12450_19850925;D_contig18193_134;BS00065818_51;wsnp_BE444858D_Ta_1_1;GENE-2993_336;wsnp_BF202706D_Ta_1_1;		4D	121181674	216742555		Voss-Fels et al., 2019	T.aestivum	Winter	GWAS
S4D_455349432		4D	455090934	455618800		Juliana et al., 2019	T.aestivum	Spring?	QTL
wsnp_Ex_c42133_48794975;Ex_c42133_630;Kukri_c4210_240;D_GDS7LZN02F0W89_230;BS00103682_51;BS00081724_51;BS00022436_51;wsnp_BE497160D_Ta_2_1;IACX378;BS00068013_51;IACX5985;IAAV5065;D_GDEEGVY01C7BQU_446;BS00064002_51;BS00023112_51;BS00106571_51;BS00047797_51;		4D	455250867	456087458		Voss-Fels et al., 2019	T.aestivum	Winter	GWAS
AX-95202302		4D	506721987		6,81-13,47	Yang et al., 2020	T.aestivum	Winter	GWAS
wsnp_JD_c2128_2930150	AX-94410603	5A	2122255	5719660	0.0733541	Geyer et al., 2022	T.aestivum	Winter	QTL
Excalibur_rep_c115510_314;wsnp_CAP7_c2282_1107112;Ra_c7322_2294;wsnp_Ex_c19134_28056012;BS00099700_51;Kukri_c8835_112;wsnp_Ex_c31830_40573624;		5A	19979291	21411087		Voss-Fels et al., 2019	T.aestivum	Winter	GWAS
Ra_c69221_1167	wsnp_RFL_Contig4307_5006558	5A	41427477	362779872	0.0704998	Geyer et al., 2022	T.aestivum	Winter	QTL
wsnp_Ex_rep_c67394_65974276;wsnp_Ex_c62351_62025689;BS00021660_51;wsnp_Ex_c2718_5038582;Tdurum_contig10128_593;tplb0056h22_2113;		5A	46716900	48894719		Voss-Fels et al., 2019	T.aestivum	Winter	GWAS
TA006001-0725;BobWhite_rep_c49176_485;Tdurum_contig81753_70;Excalibur_rep_c101324_1680;wsnp_JD_c20604_18293112;Ex_c13534_401;BS00064387_51;wsnp_Ra_c17541_26430903;RFL_Contig4653_1217;IAAV5061;wsnp_Ra_c2228_4310870;RAC875_c29957_355;wsnp_JD_c8448_9444839;Kukri_c40804_171;Ku_c69633_1873;wsnp_Ex_rep_c110023_92574403;wsnp_Ra_c10053_16636851;wsnp_Ex_c130_259533;wsnp_Ex_c130_258776;wsnp_Ku_c328_679106;…		5A	86167069	109342918		Voss-Fels et al., 2019	T.aestivum	Winter	GWAS
wsnp_BE500291A_Ta_2_1		5A	148056504		0.087	Kartseva et al., 2024	T.aestivum	Winter	GWAS
wsnp_Ex_rep_c103811_88676355;GENE-3218_77;BS00040623_51;		5A	389724184	391548937		Voss-Fels et al., 2019	T.aestivum	Winter	GWAS
BS00036839_51;RAC875_c12507_531;tplb0043g09_926;BS00056248_51;Tdurum_contig61258_264;		5A	393918785	395304064		Voss-Fels et al., 2019	T.aestivum	Winter	GWAS
TA001494-0485;wsnp_Ex_rep_c70343_69286263;wsnp_Ex_rep_c70343_69286072;BS00066127_51;BS00063823_51;BS00063822_51;wsnp_Ra_c13_24540;RAC875_c13_1965;RAC875_c13_1589;		5A	408458598	414050686		Voss-Fels et al., 2019	T.aestivum	Winter	GWAS
wsnp_Ex_c4666_8349206;Kukri_c42466_392;TA004818-0715;wsnp_Ex_rep_c68515_67349904;TA003225-1427;TA003225-0566;tplb0031i04_452;Tdurum_contig49844_958;Tdurum_contig45240_1309;Ra_c33743_472;		5A	414165093	415628849		Voss-Fels et al., 2019	T.aestivum	Winter	GWAS
BS00046529_51	GENE-3303_14	5A	434725422	471917291	0.14	Marcotuli et al., 2017	T.durum	?	QTL
5A_455140284		5A	455140284		5.65	Tian et al., 2025	T.aestivum	Winter	GWAS
5A_455461352		5A	455461352		5.64	Tian et al., 2025	T.aestivum	Winter	GWAS
Tdurum_contig69079_300;Excalibur_rep_c74009_217;BobWhite_c34650_141;BobWhite_c34650_78;Jagger_c1611_158;BS00100178_51;wsnp_Ex_rep_c66900_65314631;wsnp_Ra_c57838_59796310;Ra_c66628_801;RAC875_c2498_600;RAC875_c2498_837;BS00013563_51;wsnp_Ku_c14958_23427256;		5A	461492831	463603658		Voss-Fels et al., 2019	T.aestivum	Winter	GWAS
RFL_Contig4500_912;Kukri_c5460_1063;Tdurum_contig4567_1290;BS00080090_51;wsnp_Ex_c6314_10992814;Kukri_rep_c68263_453;Tdurum_contig4567_172;IACX11633;BS00066916_51;Kukri_c75644_104;RAC875_c42037_363;GENE-3455_115;IACX3152;IACX3154;Tdurum_contig49751_2541;RAC875_rep_c110032_448;BS00069980_51;Kukri_c2621_610;Tdurum_contig57742_400;IACX12578;Excalibur_c63344_424;RAC875_c19105_498;BobWhite_c10901_578;…		5A	463762999	469612690		Voss-Fels et al., 2019	T.aestivum	Winter	GWAS
Excalibur_c97639_173;Kukri_c41797_393;BS00022509_51;RFL_Contig2187_1025;RFL_Contig3882_550;BS00067895_51;RAC875_c7186_1147;Excalibur_c19057_701;CAP8_c2014_192;wsnp_CAP11_c2100_1109583;Tdurum_contig13659_615;BS00065386_51;wsnp_Ex_c4921_8764106;wsnp_Ex_c4921_8764088;TA002406-0765;Ra_c68_1191;RAC875_c52086_340;tplb0051d06_1385;Kukri_c9468_831;BobWhite_c5748_756;Kukri_c53586_128;IACX9416;IACX6241;GEN…		5A	471475653	475656509		Voss-Fels et al., 2019	T.aestivum	Winter	GWAS
wsnp_Ex_c4921_8764106		5A	474541596		11.64	Leonova et al., 2023	T.aestivum+wild	Spring	GWAS
BS00100107_51;wsnp_Ex_c7383_12655992;IAAV2363;GENE-3528_61;Excalibur_c47321_138;IACX5879;wsnp_Ex_c31017_39858962;		5A	481896860	482120951		Voss-Fels et al., 2019	T.aestivum	Winter	GWAS
BobWhite_c6759_365		5A	488262559			Kartseva et al., 2023	T.aestivum	Winter	GWAS
GENE-3314_78;Kukri_rep_c103857_458;Excalibur_c6567_845;RAC875_c18195_741;RAC875_c28819_281;BobWhite_c5457_1440;RAC875_c49940_385;TA004548-0753;		5A	503783958	507967048		Voss-Fels et al., 2019	T.aestivum	Winter	GWAS
BS00000365_51	BobWhite_c14291_385	5A	538000524	548610923	7	Mahjourimajd et al., 2016	T.aestivum	Spring	QTL
Kukri_c14889_1086;Kukri_c14889_116;GENE-3318_556;Tdurum_contig17500_876;BS00072156_51;		5A	540052320	540611588		Voss-Fels et al., 2019	T.aestivum	Winter	GWAS
AX-94399903		5A	561173979		3,48-5,77	Yang et al., 2020	T.aestivum	Winter	GWAS
IAAV9053;BS00073670_51;Tdurum_contig71499_211;BobWhite_c40633_308;wsnp_Ex_c7266_12475249;		5A	570502397	570938625		Voss-Fels et al., 2019	T.aestivum	Winter	GWAS
Excalibur_c874_1479		5A	580946185			this study	T.aestivum	Winter	GWAS
Excalibur_c49550_97	CAP11_c1685_149	5A	597660552	607835125	10	Mahjourimajd et al., 2016	T.aestivum	Spring	QTL
TA004057-0662		5A	606340459		0.754058	Thorwarth et al., 2019	T.aestivum	Winter?	QTL
BS00022646_51	RAC875_c57603_144	5A	613317720	666228777	9	Mahjourimajd et al., 2016	T.aestivum	Spring	QTL
RAC875_rep_c112818_307		5A	613477739		21.15	Leonova et al., 2023	T.aestivum+wild	Spring	GWAS
Excalibur_c57920_54;BS00042336_51;BS00032146_51;Excalibur_c92705_94;BS00010882_51;BobWhite_c14486_122;		5A	613703510	615864204		Voss-Fels et al., 2019	T.aestivum	Winter	GWAS
BS00028356_51	BS00022646_51	5A	654088284	613317720	8	Mahjourimajd et al., 2016	T.aestivum	Spring	QTL
wsnp_Ex_c54655_57455110;RAC875_c55872_149;wsnp_Ex_c16295_24772663;wsnp_Ex_c16295_24772702;wsnp_CAP11_c923_558715;TA003720-0955;		5A	656936217	657192507		Voss-Fels et al., 2019	T.aestivum	Winter	GWAS
AX-94384140		5A	659165855		6.9	Krishnappa et al., 2023	T.aestivum	Winter	GWAS
BS00022867_51	BS00081951_51	5A	677130303	677631837	7	Mahjourimajd et al., 2016	T.aestivum	Spring	QTL
RAC875_c32639_395;Kukri_c75091_154;Kukri_c75091_220;wsnp_Ex_c23795_33033150;wsnp_Ex_c23795_33033010;		5A	679489743	679666083		Voss-Fels et al., 2019	T.aestivum	Winter	GWAS
wsnp_CAP11_c1116_654940;wsnp_Ex_c3136_5798236;wsnp_Ex_c3136_5798185;BS00036851_51;		5A	684939752	685543216		Voss-Fels et al., 2019	T.aestivum	Winter	GWAS
AX-158542602		5A	689891446		6,19–8,15	Aleliunas et al., 2024	T.aestivum	Spring	GWAS
AX-94927055		5A	697724874		11.005	Yang et al., 2020	T.aestivum	Winter	GWAS
BS00069245_51		5A	703398367		0.2304	Thorwarth et al., 2019	T.aestivum	Winter?	QTL
BS00023138_51		5A	704515001		0.651232	Thorwarth et al., 2019	T.aestivum	Winter?	QTL
AX-94949946		5A	704515051		11.4013	Yang et al., 2020	T.aestivum	Winter	GWAS
AX-95684743		5A	704833006		11.468	Yang et al., 2020	T.aestivum	Winter	GWAS
AX-94999178		5A	704833104		11.2215	Yang et al., 2020	T.aestivum	Winter	GWAS
AX-94414013		5A	704972740		12.9268	Yang et al., 2020	T.aestivum	Winter	GWAS
BS00021860_51		5A	704973863		0.613786	Thorwarth et al., 2019	T.aestivum	Winter?	QTL
BS00066421_51		5A	705402137		1.09403	Thorwarth et al., 2019	T.aestivum	Winter?	QTL
AX-94608103		5A	705402143		11.1634	Yang et al., 2020	T.aestivum	Winter	GWAS
AX-95630256		5A	705402187		10.8756	Yang et al., 2020	T.aestivum	Winter	GWAS
AX-95258458		5A	705403252		10.286	Yang et al., 2020	T.aestivum	Winter	GWAS
AX-94511212		5A	705439523		10,36-14,13	Yang et al., 2020	T.aestivum	Winter	GWAS
AX-94546586		5A	705571318		10.0677	Yang et al., 2020	T.aestivum	Winter	GWAS
AX-95140213		5A	706021202		12.9268	Yang et al., 2020	T.aestivum	Winter	GWAS
AX-94856600		5A	706084086		11.468	Yang et al., 2020	T.aestivum	Winter	GWAS
AX-94464266		5A	706240352		12.7859	Yang et al., 2020	T.aestivum	Winter	GWAS
AX-95024272		5A	706241872		10.675	Yang et al., 2020	T.aestivum	Winter	GWAS
AX-95257641		5A	706427203		10.8756	Yang et al., 2020	T.aestivum	Winter	GWAS
AX-94978088		5A	706542775		7,95-14,32	Yang et al., 2020	T.aestivum	Winter	GWAS
AX-94457680		5A	706663415		10.7961	Yang et al., 2020	T.aestivum	Winter	GWAS
TA003462-0942		5A	707823660		0.925979	Thorwarth et al., 2019	T.aestivum	Winter?	QTL
AX-94974108		5A	708309244		13.5992	Yang et al., 2020	T.aestivum	Winter	GWAS
AX-94399671		5A	708419668		10.8756	Yang et al., 2020	T.aestivum	Winter	GWAS
AX-94950179		5A	708419812		10.7137	Yang et al., 2020	T.aestivum	Winter	GWAS
BS00067816_51		5A	708435164		0.613786	Thorwarth et al., 2019	T.aestivum	Winter?	QTL
Kukri_c13693_87		5A	708438951		0.651232	Thorwarth et al., 2019	T.aestivum	Winter?	QTL
AX-94823965		5A	708440311		11.3528	Yang et al., 2020	T.aestivum	Winter	GWAS
IAAV8639		5A	708442132		0.651232	Thorwarth et al., 2019	T.aestivum	Winter?	QTL
AX-94514626		5A	708442483		10.129	Yang et al., 2020	T.aestivum	Winter	GWAS
BS00034658_51	BS00032003_51	5B	21007	2559431	8	Mahjourimajd et al., 2016	T.aestivum	Spring	QTL
AX-94711368		5B	7034160		11.0875	Yang et al., 2020	T.aestivum	Winter	GWAS
BS00079166_51;BS00024993_51;tplb0060p09_735;Excalibur_c32189_998;BS00102828_51;Excalibur_c6967_553;RFL_Contig4979_965;RFL_Contig4979_865;BS00067985_51;		5B	7706212	8946009		Voss-Fels et al., 2019	T.aestivum	Winter	GWAS
Tdurum_contig9291_438	RAC875_rep_c74170_236	5B	13699792	40784918	5	Ruan et al., 2021	T.durum	Spring?	QTL
AX-110033497		5B	31017228			this study	T.aestivum	Winter	GWAS
wsnp_Ex_c8962_14947544		5B	31114116			this study	T.aestivum	Winter	GWAS
wsnp_Ku_c7872_13484038;Ex_c2571_987;wsnp_Ex_c58012_59490259;GENE-0782_747;wsnp_Ra_c13424_21239985;BS00024717_51;Excalibur_c10669_997;Kukri_c51_98;wsnp_CAP7_c3665_1701376;wsnp_Ex_c1498_2868339;wsnp_Ex_c2904_5355509;wsnp_Ex_c10842_17637744;BS00065930_51;BS00074315_51;JD_c16284_736;wsnp_Ex_c5915_10378807;Kukri_rep_c106665_549;Ku_c439_1308;Kukri_c439_857;RAC875_rep_c117234_313;IAAV4252;BobWhite_c4852…		5B	55623392	77714893		Voss-Fels et al., 2019	T.aestivum	Winter	GWAS
Tdurum_contig93270_1008		5B	81180415		0.202458	Thorwarth et al., 2019	T.aestivum	Winter?	QTL
BS00108062_51	BS00056147_51	5B	396630557	387904121	0.0425498	Geyer et al., 2022	T.aestivum	Winter	QTL
BobWhite_c16143_217	BobWhite_c47103_205	5B	440514594	457342491	7	Mahjourimajd et al., 2016	T.aestivum	Spring	QTL
Tdurum_contig52447_814;GENE-3506_53;IAAV4188;BobWhite_c47103_205;wsnp_Ku_c17875_27051169;BobWhite_c47103_84;Ex_c1583_1138;wsnp_Ex_rep_c68023_66768700;wsnp_Ex_rep_c68023_66768770;wsnp_Ex_rep_c66903_65319487;wsnp_Ex_c33455_41940691;		5B	456507522	458150870		Voss-Fels et al., 2019	T.aestivum	Winter	GWAS
RAC875_c9150_2945;Kukri_c9520_288;TA005322-0586;Excalibur_c25948_366;Kukri_c10530_1044;wsnp_Ex_c10674_17400603;RFL_Contig697_1463;BS00022993_51;BS00067152_51;BobWhite_c27885_197;		5B	459477456	462127639		Voss-Fels et al., 2019	T.aestivum	Winter	GWAS
TA002380-1222;Tdurum_contig10172_176;Kukri_c9073_1450;Tdurum_contig77275_259;wsnp_Ra_c26091_35652620;Jagger_c3110_214;RAC875_c23775_406;BS00066138_51;BS00039492_51;wsnp_CAP12_c7952_3403722;RAC875_c10174_268;		5B	479828720	488016483		Voss-Fels et al., 2019	T.aestivum	Winter	GWAS
CAP7_c11553_123;BS00068173_51;BS00010886_51;BS00064660_51;IAAV547;IAAV2077;Excalibur_c36525_679;BS00093122_51;IAAV6876;wsnp_JD_c9613_10432955;wsnp_Ex_c25392_34658803;RAC875_c97163_563;Jagger_c6390_111;BobWhite_c20692_123;Excalibur_c4031_1227;wsnp_Ra_c5131_9153817;Kukri_c22631_462;wsnp_Ex_c4031_7293125;Excalibur_c8675_1550;wsnp_JD_c12186_12484832;CAP7_c6223_318;BS00098821_51;RAC875_c52809_168;wsnp…		5B	497756692	518958467		Voss-Fels et al., 2019	T.aestivum	Winter	GWAS
AX-94432125		5B	527256672		1.8949	Yang et al., 2020	T.aestivum	Winter	GWAS
AX-95106649	RAC875_c32611_347	5B	535359921	539073347	0.0546726	Geyer et al., 2022	T.aestivum	Winter	QTL
RAC875_rep_c102342_470		5B	573495707			this study	T.aestivum	Winter	GWAS
TA001138-0446		5B	585754057			this study	T.aestivum	Winter	GWAS
GENE-4085_443;Kukri_rep_c72553_368;Tdurum_contig28353_1628;RAC875_c27743_249;BS00021735_51;wsnp_Ra_c47696_53184502;		5B	591482917	593943302		Voss-Fels et al., 2019	T.aestivum	Winter	GWAS
AX-94724456	RFL_Contig1265_515	5B	595644775	602139038	0.0293199	Geyer et al., 2022	T.aestivum	Winter	QTL
5BM71271	5BM39285	5B	613611723	612148966	16.6022	Zhang et al., 2021	T.aestivum	Spring	QTL
5B_631618808		5B	631618808		6.22	Tian et al., 2025	T.aestivum	Winter	GWAS
Tdurum_contig7459_1061;RAC875_rep_c109658_614;RAC875_rep_c109658_382;RAC875_c48052_127;RAC875_rep_c109658_211;wsnp_Ra_c48052_53424490;Excalibur_c1925_2569;GENE-2848_248;Excalibur_c92906_314;		5B	635387197	637128828		Voss-Fels et al., 2019	T.aestivum	Winter	GWAS
BS00021868_51;Kukri_c16006_1996;BS00064272_51;wsnp_Ku_c40084_48381107;BS00084106_51;BS00050057_51;BobWhite_c38408_71;Tdurum_contig8171_1680;IACX7841;		5B	656257298	658740013		Voss-Fels et al., 2019	T.aestivum	Winter	GWAS
5BM46778	5BM8195	5B	671301924	672953223	9.617	Zhang et al., 2021	T.aestivum	Spring	QTL
AX-94458648		5B	685040391		1.8408	Yang et al., 2020	T.aestivum	Winter	GWAS
BS00024829_51;RAC875_c22722_671;Kukri_c50720_397;RAC875_c18094_69;Excalibur_c23457_225;		5B	693612491	693679959		Voss-Fels et al., 2019	T.aestivum	Winter	GWAS
RAC875_c18094_69	NA	5B	693679890	na	0.0424896	Geyer et al., 2022	T.aestivum	Winter	QTL
Excalibur_c2618_1723	CAP8_c2277_179	5B	701155536	696188994	0.058955	Geyer et al., 2022	T.aestivum	Winter	QTL
Ku_c1454_984	JD_c16284_736	5D	22378180	58255955	8	Mahjourimajd et al., 2016	T.aestivum	Spring	QTL
5D_67352562		5D	67352562		5.96	Tian et al., 2025	T.aestivum	Winter	GWAS
5D_73538903		5D	73538903		5.97	Tian et al., 2025	T.aestivum	Winter	GWAS
5D_129671910		5D	129671910		5.96	Tian et al., 2025	T.aestivum	Winter	GWAS
5D_147564473		5D	147564473		5.96	Tian et al., 2025	T.aestivum	Winter	GWAS
5D_230426321		5D	230426321		5.96	Tian et al., 2025	T.aestivum	Winter	GWAS
5D_255119942		5D	255119942		6.04	Tian et al., 2025	T.aestivum	Winter	GWAS
5D_273085178		5D	273085178		6.03	Tian et al., 2025	T.aestivum	Winter	GWAS
5D_275210924		5D	275210924		6.03	Tian et al., 2025	T.aestivum	Winter	GWAS
5D_290788735		5D	290788735		5.93	Tian et al., 2025	T.aestivum	Winter	GWAS
5D_291338264		5D	291338264		6.25	Tian et al., 2025	T.aestivum	Winter	GWAS
RAC875_rep_c72023_267	D_GDEEGVY01CEIGE_161	5D	341565490	369074660	7	Mahjourimajd et al., 2016	T.aestivum	Spring	QTL
AX-94617912		5D	450634975		6.3	Krishnappa et al., 2023	T.aestivum	Winter	GWAS
Kukri_c35049_357;RAC875_c41114_390;CAP7_c756_531;JD_c825_1450;wsnp_JD_c825_1223424;tplb0030a05_2386;RAC875_c48804_761;		5D	543705306	544799945		Voss-Fels et al., 2019	T.aestivum	Winter	GWAS
BobWhite_c13030_406;BS00079676_51;RAC875_c13169_459;Excalibur_c687_886;Excalibur_c687_961;Kukri_c1073_91;Kukri_c7786_81;wsnp_JD_c4438_5568170;wsnp_JD_c4438_5567972;wsnp_JD_c4438_5567834;BobWhite_c4438_162;BS00088587_51;IACX10520;D_GDS7LZN01CBWNE_99;Kukri_c5528_603;Kukri_c22934_453;Excalibur_c64287_145;BS00073116_51;Excalibur_c42190_383;Excalibur_c28592_173;Excalibur_c2795_1518;CAP8_c145_89;CAP7_r…		5D	546086647	548367544		Voss-Fels et al., 2019	T.aestivum	Winter	GWAS
AX-94520919		5D	550185848		10.1	Krishnappa et al., 2023	T.aestivum	Winter	GWAS
wsnp_Ex_c11055_17928283;BS00012069_51;wsnp_Ex_c24145_33394644;RFL_Contig617_1357;BS00085191_51;Kukri_rep_c104865_57;RAC875_c13410_2221;RAC875_rep_c78258_214;BobWhite_c22752_182;IACX5847;wsnp_Ex_c5185_9189184;Kukri_c7827_1168;Kukri_c17093_1099;		5D	561705258	562726475		Voss-Fels et al., 2019	T.aestivum	Winter	GWAS
AX-95186193		6A	3311006		7	Krishnappa et al., 2023	T.aestivum	Winter	GWAS
Tdurum_contig63703_1143		6A	6733494			Leonova et al., 2022	T.aestivum	Spring	GWAS
wsnp_Ra_c3996_7334169		6A	6733803			Leonova et al., 2022		Spring	GWAS
Excalibur_c4202_1326;wsnp_Ex_rep_c68165_66935041;RAC875_rep_c97032_73;wsnp_Ex_c3530_6459532;wsnp_Ex_c3530_6459643;BS00035056_51;		6A	13072516	13383163		Voss-Fels et al., 2019	T.aestivum	Winter	GWAS
Tdurum_contig75595_886;Tdurum_contig75595_586;BS00025084_51;GENE-4235_196;BobWhite_c36070_89;BobWhite_c13839_78;Excalibur_c39390_303;wsnp_Ku_c17618_26749729;Kukri_c37241_513;		6A	21521450	22528192		Voss-Fels et al., 2019	T.aestivum	Winter	GWAS
Kukri_c42078_708	Kukri_c11106_292	6A	22696055	23410276	12	Mahjourimajd et al., 2016	T.aestivum	Spring	QTL
BS00065076_51		6A	23372012			Leonova et al., 2022		Spring	GWAS
Gli-2 (TRAESCS6A02G048900)		6A	24921651	24922607
Gli-2 (TRAESCS6A02G049100)		6A	25107550	25108401
Gli-2 (TRAESCS6A02G049200)		6A	25203493	25204413
Gli-2 (TRAESCS6A02G049400)		6A	25314279	25315133
Gli-2 (TRAESCS6A02G049600)		6A	25472841	25473704
Gli-2 (TRAESCS6A02G049700)		6A	25525808	25526701
Gli-2 (TRAESCS6A02G049800)		6A	25581178	25582017
JD_c8888_741;wsnp_Ex_c12141_19415226;BS00079942_51;RAC875_rep_c73850_589;wsnp_Ex_c14192_22135363;BS00023847_51;wsnp_Ex_c14192_22135384;RAC875_c28637_1004;wsnp_Ex_c10087_16579529;wsnp_Ex_rep_c66433_64661643;wsnp_Ex_rep_c66433_64662690;Kukri_rep_c68344_627;wsnp_CAP7_c1839_907899;BS00021747_51;Kukri_c22149_276;		6A	61003785	61386483		Voss-Fels et al., 2019	T.aestivum	Winter	GWAS
Kukri_rep_c68344_627		6A	61037678			Leonova et al., 2022		Spring	GWAS
wsnp_CAP7_c1839_908011		6A	61212495			Leonova et al., 2022		Spring	GWAS
tplb0052b07_577;RAC875_rep_c81239_73;wsnp_Ku_c9583_16038698;Excalibur_c6057_281;wsnp_Ex_c22089_31269531;wsnp_Ex_c22089_31270950;BS00021999_51;RAC875_rep_c73318_362;RAC875_c4632_1681;RAC875_c4632_934;		6A	61888248	65556888		Voss-Fels et al., 2019	T.aestivum	Winter	GWAS
BS00011607_51		6A	63105338		3.07	Lou et al., 2021	T.aestivum	Winter	QTL
AX-94775521		6A	65553461		2,95-10,11	Yang et al., 2020	T.aestivum	Winter	GWAS
wsnp_Ex_c55340_57883276;wsnp_Ex_c25300_34566908;wsnp_Ku_c18534_27848426;wsnp_Ex_c32765_41369642;BS00067619_51;Excalibur_c44694_414;wsnp_Ex_c14975_23127669;wsnp_Ex_c99215_85409445;BobWhite_c30930_192;		6A	65857560	72974817		Voss-Fels et al., 2019	T.aestivum	Winter	GWAS
wsnp_Ku_c18534_27848426		6A	70421823		4.36	Leonova et al., 2023	T.aestivum+wild	Spring	GWAS
AX-94913053		6A	73552794		4,59-9,59	Yang et al., 2020	T.aestivum	Winter	GWAS
IAAV2681		6A	73572567		3.27	Lou et al., 2021	T.aestivum	Winter	QTL
Ku_c97015_209		6A	73575854		3.64	Lou et al., 2021	T.aestivum	Winter	QTL
IAAV1234		6A	73576061		4.2	Lou et al., 2021	T.aestivum	Winter	QTL
Ku_c14907_456		6A	73576137		3.84	Lou et al., 2021	T.aestivum	Winter	QTL
Excalibur_c30324_564		6A	73642353		4.29	Lou et al., 2021	T.aestivum	Winter	QTL
BS00046964_51		6A	73724712		3.75	Lou et al., 2021	T.aestivum	Winter	QTL
IAAV5188		6A	74025829		3.63	Lou et al., 2021	T.aestivum	Winter	QTL
S6A_74845696, S6A_77083118		6A	74106770	77514443		Juliana et al., 2019	T.aestivum	Spring?	QTL
wsnp_Ku_c67_136981		6A	74497141		3.87	Lou et al., 2021	T.aestivum	Winter	QTL
Kukri_c67_1504		6A	74497950		4.76	Lou et al., 2021	T.aestivum	Winter	QTL
wsnp_Ex_c3913_7100986		6A	74498394		4.59	Lou et al., 2021	T.aestivum	Winter	QTL
IAAV3046		6A	74499247		4.58	Lou et al., 2021	T.aestivum	Winter	QTL
wsnp_Ex_c7876_13389283		6A	75371050		3.56	Lou et al., 2021	T.aestivum	Winter	QTL
wsnp_Ex_c7876_13389437		6A	75371204		3.72	Lou et al., 2021	T.aestivum	Winter	QTL
wsnp_Ex_c3997_7238372		6A	75912743		3.65	Lou et al., 2021	T.aestivum	Winter	QTL
wsnp_BF483993A_Ta_2_1		6A	75916398		3.88	Lou et al., 2021	T.aestivum	Winter	QTL
wsnp_Ex_c3472_6358437		6A	75917195		4.36	Lou et al., 2021	T.aestivum	Winter	QTL
TA003913-0402		6A	75917244		4.07	Lou et al., 2021	T.aestivum	Winter	QTL
wsnp_Ex_c43412_49738738		6A	76519667		3.88	Lou et al., 2021	T.aestivum	Winter	QTL
wsnp_Ex_c24958_34212226		6A	76523904		3.62	Lou et al., 2021	T.aestivum	Winter	QTL
BS00010441_51		6A	76630480		3.76	Lou et al., 2021	T.aestivum	Winter	QTL
NAM-A1 (TRAESCS6A02G108300)		6A	77097709	77100361
BS00010811_51		6A	77513405		4.25	Lou et al., 2021	T.aestivum	Winter	QTL
TA006297-0827		6A	77513876		4.21	Lou et al., 2021	T.aestivum	Winter	QTL
Tdurum_contig51717_1463		6A	77513876		4.51	Lou et al., 2021	T.aestivum	Winter	QTL
Tdurum_contig51717_1582		6A	77513995		3.87	Lou et al., 2021	T.aestivum	Winter	QTL
Ra_c12239_504		6A	77514020		4.46	Lou et al., 2021	T.aestivum	Winter	QTL
Ra_c28284_223		6A	77538620		3.67	Lou et al., 2021	T.aestivum	Winter	QTL
Excalibur_rep_c74650_187		6A	79268706		2.98	Lou et al., 2021	T.aestivum	Winter	QTL
CAP7_c3010_133		6A	80645007		2.65	Lou et al., 2021	T.aestivum	Winter	QTL
BS00022992_51		6A	83647737		2.85	Lou et al., 2021	T.aestivum	Winter	QTL
wsnp_Ex_rep_c67878_66584488;wsnp_Ex_c35465_43610634;BS00039145_51;RFL_Contig2605_672;Kukri_c7794_1247;RFL_Contig4441_505;RFL_Contig4441_627;RAC875_c767_4007;Kukri_c16463_584;		6A	85749903	88774064		Voss-Fels et al., 2019	T.aestivum	Winter	GWAS
Kukri_c77911_260;GENE-3659_104;tplb0032i10_420;BobWhite_c8879_142;wsnp_Ex_c19770_28768859;Kukri_c10711_632;wsnp_Ex_c29368_38408543;		6A	100238738	105594775		Voss-Fels et al., 2019	T.aestivum	Winter	GWAS
tplb0032i10_420		6A	103760106			Leonova et al., 2022		Spring	GWAS
BobWhite_c20782_697		6A	107113198			Leonova et al., 2022		Spring	GWAS
BobWhite_c20782_697;BS00044311_51;RAC875_c83532_305;wsnp_Ex_rep_c102011_87270703;wsnp_Ku_c38451_47086066;Ku_c8125_1049;wsnp_Ex_c17692_26437459;IACX14305;		6A	107113248	113517456		Voss-Fels et al., 2019	T.aestivum	Winter	GWAS
BobWhite_rep_c48956_706	BS00043716_51	6A	149925808	230706109	0.0582365	Geyer et al., 2022	T.aestivum	Winter	QTL
BS00033795_51;wsnp_Ku_c8394_14267750;BS00022913_51;wsnp_Ku_c1549_3054996;BS00078715_51;BS00086046_51;wsnp_Ex_c18965_27868480;wsnp_Ku_c3354_6228863;wsnp_Ex_c1104_2118684;BS00087178_51;BS00009985_51;Kukri_c1281_515;Kukri_c38882_391;BS00064632_51;wsnp_BE403421A_Ta_2_1;Excalibur_c49239_97;CAP11_c1206_301;		6A	402473538	441806792		Voss-Fels et al., 2019	T.aestivum	Winter	GWAS
wsnp_JD_c19278_17450210	Kukri_c14877_303	6A	448353433	486822446	0.100487	Geyer et al., 2022	T.aestivum	Winter	QTL
IAAV622;GENE-3709_393;tplb0025i05_1836;TA004297-0876;RFL_Contig3687_972;GENE-4154_365;RAC875_c62614_191;Excalibur_rep_c69275_346;GENE-3945_245;		6A	496841056	499207285		Voss-Fels et al., 2019	T.aestivum	Winter	GWAS
AX-94537786		6A	501176793		7.7	Krishnappa et al., 2023	T.aestivum	Winter	GWAS
wsnp_Ex_c1269_2435294;Tdurum_contig10194_765;Tdurum_contig42858_1256;Tdurum_contig42858_1352;wsnp_BE490226A_Ta_2_2;RAC875_c29455_79;tplb0035a03_368;		6A	549228857	550284054		Voss-Fels et al., 2019	T.aestivum	Winter	GWAS
CAP12_c2701_221	Excalibur_c32711_504	6A	559526483	560206999	0.0734702	Geyer et al., 2022	T.aestivum	Winter	QTL
Excalibur_c32711_504	Excalibur_c2834_397	6A	560206943	555247333	0.0708953	Geyer et al., 2022	T.aestivum	Winter	QTL
RAC875_c103443_475		6A	596903177			Leonova et al., 2022		Spring	GWAS
Kukri_rep_c111369_53		6A	597031623			Leonova et al., 2022		Spring	GWAS
AX-94643554		6A	602915841		3.2478	Yang et al., 2020	T.aestivum	Winter	GWAS
Excalibur_c18265_399;RAC875_c12821_550;RAC875_c12821_466;BS00086173_51;wsnp_Ex_c2325_4355706;BS00082460_51;BS00011404_51;RAC875_c23338_792;Tdurum_contig42643_194;Tdurum_contig70819_393;		6A	614647638	615821862		Voss-Fels et al., 2019	T.aestivum	Winter	GWAS
RFL_Contig2800_905;Tdurum_contig93104_520;BS00010129_51;Ra_c7741_1403;BobWhite_c5324_168;Excalibur_rep_c87351_347;BS00078124_51;Tdurum_contig82605_187;		6A	616339013	617689702		Voss-Fels et al., 2019	T.aestivum	Winter	GWAS
AX-94973054		6A	572		8.37	Muqaddasi et al., 2020	T.aestivum	Winter	GWAS
wsnp_Ex_c2389_4479352	barc0353b	6A	na	na	11	Mahjourimajd et al., 2016	T.aestivum	Spring	QTL
AX-94879817		6B	32203574		5.7219	Yang et al., 2020	T.aestivum	Winter	GWAS
Tdurum_contig54917_597		6B	32324229		0.083	Kartseva et al., 2024	T.aestivum	Winter	GWAS
Gli-2 (TRAESCS6B02G065800)		6B	43549250	43550200
Gli-2 (TRAESCS6B02G065856)		6B	43560471	43561412
Gli-2 (TRAESCS6B02G086500)		6B	62653760	62654692
Tdurum_contig5486_1406;Tdurum_contig9860_281;Tdurum_contig62803_286;BS00022823_51;RAC875_c23812_187;BS00036521_51;BS00049843_51;BobWhite_rep_c64102_331;Tdurum_contig43872_549;BS00066226_51;		6B	90279029	113453322		Voss-Fels et al., 2019	T.aestivum	Winter	GWAS
AX-94412218		6B	100291191		7.9	Krishnappa et al., 2023	T.aestivum	Winter	GWAS
S6B_123376218, S6B_439356897		6B	123376218	439356897		Juliana et al., 2019	T.aestivum	Spring?	QTL
wsnp_Ex_c19467_28423331;wsnp_Ex_c19467_28423197;wsnp_Ku_rep_c69252_68560829;Ra_c14171_2765;Kukri_c43406_2491;wsnp_Ku_c5891_10414090;RAC875_c14171_664;wsnp_Ra_c50264_54965028;BobWhite_c18550_159;Kukri_c14191_351;RAC875_c79742_264;RAC875_c4254_364;wsnp_Ex_c64847_63484965;BS00066437_51;Tdurum_contig15238_972;Kukri_c18274_1610;		6B	147577909	149546685		Voss-Fels et al., 2019	T.aestivum	Winter	GWAS
CAP11_c2683_177;Tdurum_contig70639_196;wsnp_Ex_c38198_45786860;BS00022117_51;RAC875_c12879_176;Kukri_c25377_240;Kukri_c25377_365;Ku_c2606_779;BS00049565_51;BS00022226_51;Ku_c22026_1410;JD_c15653_302;BobWhite_c15653_484;GENE-2561_575;GENE-2561_69;wsnp_Ex_c5058_8981554;wsnp_Ra_c57648_59682822;		6B	171727757	181103091		Voss-Fels et al., 2019	T.aestivum	Winter	GWAS
wsnp_Ku_c2614_4970880;BS00045761_51;wsnp_Ra_rep_c106754_90462550;TA006177-1779;BS00040868_51;wsnp_JD_rep_c63108_40258378;BobWhite_c47831_87;wsnp_Ex_c19707_28702378;wsnp_Ex_c46392_51913200;Excalibur_c79066_165;CAP8_c1851_62;		6B	226866094	233694795		Voss-Fels et al., 2019	T.aestivum	Winter	GWAS
wsnp_Ex_c5075_9013594;wsnp_Ex_rep_c77942_74309566;Kukri_c27172_757;wsnp_BF291478B_Ta_2_1;BS00022772_51;Tdurum_contig15235_951;RAC875_c88279_291;Kukri_c41694_285;BS00067436_51;BobWhite_c34920_228;RAC875_c45791_450;Excalibur_c83451_218;GENE-2606_197;RAC875_c26400_88;TA006276-0443;Kukri_c3983_670;wsnp_Ex_rep_c68480_67305954;BS00003955_51;BS00064851_51;BS00067873_51;wsnp_Ra_c16850_25605248;wsnp_Ra_re…		6B	236571842	279082433		Voss-Fels et al., 2019	T.aestivum	Winter	GWAS
RAC875_c7110_2706;Ra_c26497_381;Kukri_c26279_503;wsnp_Ex_c14586_22625563;BS00063631_51;wsnp_Ra_c27839_37354085;wsnp_Ex_c1725_3267186;BS00026203_51;RAC875_c41604_1001;wsnp_Ex_c8267_13954978;BS00069368_51;Jagger_c556_473;BS00079127_51;Excalibur_c7823_397;wsnp_Ex_c16446_24946990;wsnp_Ra_c11942_19247669;CAP8_c1801_231;BobWhite_c23946_75;Ra_c17448_1214;wsnp_JD_c25092_21024578;wsnp_Ku_c3663_6748611;wsn…		6B	282987590	402211764		Voss-Fels et al., 2019	T.aestivum	Winter	GWAS
Ku_c35629_568;wsnp_Ex_c1398_2677127;RAC875_c90029_92;Kukri_c55096_140;BS00056278_51;wsnp_Ex_c5334_9427824;wsnp_Ex_c5334_9427658;wsnp_Ex_rep_c66409_64618153;JD_c2691_2947;wsnp_JD_c2691_3617481;BS00080317_51;wsnp_JD_c5591_6743599;Excalibur_c23462_677;		6B	415900218	438925650		Voss-Fels et al., 2019	T.aestivum	Winter	GWAS
6B.1M47763	6B.1M2781	6B	655987476	668245547	12.7984	Zhang et al., 2021	T.aestivum	Spring	QTL
BS00109036_51	wsnp_Ex_c12433_19827016	6B	663531458	676767060	0.0559396	Geyer et al., 2022	T.aestivum	Winter	QTL
Tdurum_contig51640_847	BS00022832_51	6B	674103633	680862756	0.0509523	Geyer et al., 2022	T.aestivum	Winter	QTL
BS00022832_51	BS00023080_51	6B	680862756	686799007	0.0561117	Geyer et al., 2022	T.aestivum	Winter	QTL
wsnp_Ex_c34123_42489621	wsnp_Ex_rep_c70036_68988728	6B	682553669	690957647	0.0575221	Geyer et al., 2022	T.aestivum	Winter	QTL
AX-94661897		6B	688297021		1.2267	Yang et al., 2020	T.aestivum	Winter	GWAS
BS00085688_51	wsnp_Ku_c46363_53116979	6B	705159031	712500224	0.0448453	Geyer et al., 2022	T.aestivum	Winter	QTL
wsnp_Ex_c54772_57527555;wsnp_Ex_c54772_57528275;wsnp_Ex_c293_568575;RAC875_c41444_939;RAC875_c56205_127;RAC875_c45987_132;wsnp_Ex_c45713_51429315;		6B	710102722	712346846		Voss-Fels et al., 2019	T.aestivum	Winter	GWAS
Kukri_c11397_2523;RAC875_c59968_234;RFL_Contig2615_982;Kukri_c38459_501;BS00094584_51;BobWhite_c47040_185;Kukri_c60966_261;Excalibur_c29748_954;		6B	717865374	719716466		Voss-Fels et al., 2019	T.aestivum	Winter	GWAS
AX-94647124		6D	9358293			this study	T.aestivum	Winter	GWAS
NAM-D1 (TRAESCS6D02G096300)		6D	60486167
6D_410156938		6D	410156938		5.64	Tian et al., 2025	T.aestivum	Winter	GWAS
wsnp_Ex_rep_c110800_93013978;Ex_c25390_395;wsnp_Ex_c25390_34654575;Excalibur_c53816_233;RFL_Contig1490_386;wsnp_Ra_c7200_12462543;Kukri_rep_c72996_252;Excalibur_c30035_368;tplb0025h02_894;tplb0025h02_630;		6D	458362947	459699046		Voss-Fels et al., 2019	T.aestivum	Winter	GWAS
wsnp_BM137835D_Ta_2_1;wsnp_BM137835D_Ta_2_3;Kukri_c30754_271;wsnp_JD_c7795_8867843;BobWhite_c12032_371;RAC875_c64099_90;RAC875_c48570_361;BobWhite_c34996_280;Excalibur_c22599_921;		6D	460469867	460700568		Voss-Fels et al., 2019	T.aestivum	Winter	GWAS
AX-94423466		6D	470633274		6.1155	Yang et al., 2020	T.aestivum	Winter	GWAS
BS00109912_51		7A	653925		0.101	Kartseva et al., 2024	T.aestivum	Winter	GWAS
wsnp_Ex_c662_1301994;Excalibur_c662_229;RAC875_c42866_1323;		7A	2717893	2829287		Voss-Fels et al., 2019	T.aestivum	Winter	GWAS
Kukri_c1831_1243;IAAV912;Tdurum_contig13048_89;TA001002-0479;Kukri_c28866_183;Kukri_c76470_79;BS00099610_51;		7A	19006760	19969617		Voss-Fels et al., 2019	T.aestivum	Winter	GWAS
Excalibur_c1310_414;BS00000747_51;Excalibur_c30151_528;Tdurum_contig50536_603;RAC875_c18446_506;RAC875_c18446_521;Excalibur_c46601_265;Tdurum_contig47309_600;Tdurum_contig16896_287;Tdurum_contig16896_426;Tdurum_contig11613_329;		7A	20555259	22962456		Voss-Fels et al., 2019	T.aestivum	Winter	GWAS
wsnp_Ex_c35_77935	Ex_c9615_574	7A	41960515	52952148	0.103062	Geyer et al., 2022	T.aestivum	Winter	QTL
Excalibur_rep_c109881_701	Tdurum_contig20214_279	7A	65973798	61816423	0.0613384	Geyer et al., 2022	T.aestivum	Winter	QTL
S7A_66220298		7A	66220298	71626961		Juliana et al., 2019	T.aestivum	Spring?	QTL
BS00108784_51;BobWhite_c1085_412;BS00111112_51;BobWhite_c47709_141;Kukri_rep_c109098_132;Kukri_c11325_337;Tdurum_contig51645_738;GENE-4660_123;Kukri_c39994_227;RFL_Contig5162_345;BobWhite_c8076_154;IAAV2086;wsnp_BF473884A_Ta_1_3;		7A	66227953	71140968		Voss-Fels et al., 2019	T.aestivum	Winter	GWAS
RAC875_c17861_199	Tdurum_contig82438_73	7A	67591485	54997278	0.0550355	Geyer et al., 2022	T.aestivum	Winter	QTL
7AM80618	7AM20735	7A	76499752	78749102	14,6-19,4	Zhang et al., 2021	T.aestivum	Spring	QTL
Ra_c9427_300	BobWhite_c34551_714	7A	78434200	83542753	17	Mahjourimajd et al., 2016	T.aestivum	Spring	QTL
IAAV7916;BS00110010_51;BS00067746_51;Excalibur_c13337_219;Kukri_c57674_324;Ku_c554_1239;Ra_c8937_191;		7A	80852011	81498352		Voss-Fels et al., 2019	T.aestivum	Winter	GWAS
BS00074229_51	TA001083-0602	7A	82936632	125485447	6.2	Ruan et al., 2021	T.durum	Spring?	QTL
BS00022145_51;Tdurum_contig8441_602;Ra_c17341_2122;Ra_c17341_2119;Ku_c12701_1268;BobWhite_c34551_714;wsnp_Ku_c12701_20446223;Excalibur_c14925_1747;Excalibur_rep_c101407_222;wsnp_Ex_c42653_49180485;wsnp_Ex_c42653_49180603;		7A	83286879	83631612		Voss-Fels et al., 2019	T.aestivum	Winter	GWAS
BobWhite_c34551_714	BS00063555_51	7A	83542752	78220200	0.0928224	Geyer et al., 2022	T.aestivum	Winter	QTL
Excalibur_c1215_334		7A	91661617		0.0322133	Thorwarth et al., 2019	T.aestivum	Winter?	QTL
RAC875_c7988_1588;BS00034689_51;Kukri_c15594_386;wsnp_JG_c227_167774;BS00040600_51;BS00040601_51;		7A	97575130	102058807		Voss-Fels et al., 2019	T.aestivum	Winter	GWAS
AX-95090243	BS00033442_51	7A	116114019	125715731	0.0820288	Geyer et al., 2022	T.aestivum	Winter	QTL
Kukri_c7413_522;BS00111120_51;IACX481;Tdurum_contig19352_76;JD_c6934_1038;IAAV4340;BS00021769_51;BS00021997_51;IAAV7121;RAC875_c100339_541;BS00082180_51;Ex_c44379_2197;BS00022475_51;Kukri_c484_1704;Kukri_c51068_528;BS00089134_51;GENE-2472_462;Excalibur_c59263_96;		7A	117346601	125491332		Voss-Fels et al., 2019	T.aestivum	Winter	GWAS
BS00043549_51		7A	126905357		0.0425589	Thorwarth et al., 2019	T.aestivum	Winter?	QTL
BS00070643_51		7A	126906671		0.0271738	Thorwarth et al., 2019	T.aestivum	Winter?	QTL
BS00070735_51		7A	126907872		0.0519888	Thorwarth et al., 2019	T.aestivum	Winter?	QTL
BS00056927_51		7A	127348867		0.0425589	Thorwarth et al., 2019	T.aestivum	Winter?	QTL
BS00022834_51		7A	127674619		0.0381202	Thorwarth et al., 2019	T.aestivum	Winter?	QTL
IAAV5154		7A	128405294		0.0291544	Thorwarth et al., 2019	T.aestivum	Winter?	QTL
BS00073728_51		7A	128913187		0.0271738	Thorwarth et al., 2019	T.aestivum	Winter?	QTL
BS00070827_51		7A	129614166		0.0271738	Thorwarth et al., 2019	T.aestivum	Winter?	QTL
BS00039559_51		7A	129871650		0.0197503	Thorwarth et al., 2019	T.aestivum	Winter?	QTL
BS00039559_51;Ku_c15750_761;BS00062824_51;TA002294-0887;RAC875_c13221_1017;CAP11_c8029_75;BS00101427_51;RAC875_rep_c72107_621;BobWhite_c8366_563;BS00108779_51;BS00042196_51;		7A	129871700	147068922		Voss-Fels et al., 2019	T.aestivum	Winter	GWAS
BS00066713_51		7A	130193934		0.0425589	Thorwarth et al., 2019	T.aestivum	Winter?	QTL
Ku_c15750_761		7A	130195451		0.0451987	Thorwarth et al., 2019	T.aestivum	Winter?	QTL
BS00062824_51		7A	130195824		0.0333515	Thorwarth et al., 2019	T.aestivum	Winter?	QTL
TA002294-0887		7A	130612293		0.0634267	Thorwarth et al., 2019	T.aestivum	Winter?	QTL
CAP11_c8029_75		7A	131832942		0.0403325	Thorwarth et al., 2019	T.aestivum	Winter?	QTL
IAAV1372		7A	131864692		0.0271738	Thorwarth et al., 2019	T.aestivum	Winter?	QTL
BS00101427_51		7A	133670932		0.0271738	Thorwarth et al., 2019	T.aestivum	Winter?	QTL
BS00073170_51		7A	133671942		0.0271738	Thorwarth et al., 2019	T.aestivum	Winter?	QTL
BS00073171_51		7A	133671948		0.0225036	Thorwarth et al., 2019	T.aestivum	Winter?	QTL
BS00030028_51		7A	134626201		0.0527644	Thorwarth et al., 2019	T.aestivum	Winter?	QTL
BS00082088_51		7A	136595474		0.040154	Thorwarth et al., 2019	T.aestivum	Winter?	QTL
RAC875_rep_c72107_621		7A	136807678		0.0522075	Thorwarth et al., 2019	T.aestivum	Winter?	QTL
Kukri_rep_c115294_146		7A	136813146		0.0276472	Thorwarth et al., 2019	T.aestivum	Winter?	QTL
GENE-4993_69		7A	137771293		0.0276472	Thorwarth et al., 2019	T.aestivum	Winter?	QTL
BS00056486_51		7A	138536171		0.0271738	Thorwarth et al., 2019	T.aestivum	Winter?	QTL
BS00030940_51		7A	138967082		0.0377813	Thorwarth et al., 2019	T.aestivum	Winter?	QTL
BS00065102_51		7A	138970292		0.0307031	Thorwarth et al., 2019	T.aestivum	Winter?	QTL
BS00063061_51		7A	138970815		0.0257165	Thorwarth et al., 2019	T.aestivum	Winter?	QTL
BS00108780_51		7A	139098732		0.0441916	Thorwarth et al., 2019	T.aestivum	Winter?	QTL
BS00108779_51		7A	139098743		0.0570678	Thorwarth et al., 2019	T.aestivum	Winter?	QTL
Kukri_c31596_630		7A	140984971		0.0377813	Thorwarth et al., 2019	T.aestivum	Winter?	QTL
Kukri_c31596_818		7A	140986451		0.0257165	Thorwarth et al., 2019	T.aestivum	Winter?	QTL
RAC875_c81356_688		7A	141261048		0.0296888	Thorwarth et al., 2019	T.aestivum	Winter?	QTL
RAC875_c81356_645		7A	141261091		0.0257165	Thorwarth et al., 2019	T.aestivum	Winter?	QTL
Kukri_c31596_412		7A	141261854		0.0257165	Thorwarth et al., 2019	T.aestivum	Winter?	QTL
IAAV5054		7A	141269455		0.0296888	Thorwarth et al., 2019	T.aestivum	Winter?	QTL
IAAV3449		7A	141270033		0.0124889	Thorwarth et al., 2019	T.aestivum	Winter?	QTL
IAAV1069		7A	142141309		0.0257165	Thorwarth et al., 2019	T.aestivum	Winter?	QTL
BS00091101_51		7A	142648153		0.0257165	Thorwarth et al., 2019	T.aestivum	Winter?	QTL
Tdurum_contig51189_574		7A	142649071		0.0579049	Thorwarth et al., 2019	T.aestivum	Winter?	QTL
BS00067808_51		7A	143852233		0.0406156	Thorwarth et al., 2019	T.aestivum	Winter?	QTL
BS00099876_51		7A	144129808		0.0156019	Thorwarth et al., 2019	T.aestivum	Winter?	QTL
RAC875_c53629_792		7A	144660912		0.0276472	Thorwarth et al., 2019	T.aestivum	Winter?	QTL
BS00029636_51		7A	146473376		0.0281124	Thorwarth et al., 2019	T.aestivum	Winter?	QTL
BS00042196_51		7A	147068872		0.0886482	Thorwarth et al., 2019	T.aestivum	Winter?	QTL
Excalibur_c16649_969		7A	149299373		0.00743008	Thorwarth et al., 2019	T.aestivum	Winter?	QTL
BS00046852_51		7A	149304145		0.0291544	Thorwarth et al., 2019	T.aestivum	Winter?	QTL
Tdurum_contig13080_153		7A	149305851		0.0257165	Thorwarth et al., 2019	T.aestivum	Winter?	QTL
Tdurum_contig57492_180		7A	150886265		0.0121538	Thorwarth et al., 2019	T.aestivum	Winter?	QTL
BS00037120_51		7A	150994071		0.0271738	Thorwarth et al., 2019	T.aestivum	Winter?	QTL
Tdurum_contig45062_417		7A	150994771		0.0257165	Thorwarth et al., 2019	T.aestivum	Winter?	QTL
BS00078381_51		7A	151374815		0.0156865	Thorwarth et al., 2019	T.aestivum	Winter?	QTL
GENE-4791_286		7A	159480676		0.0257165	Thorwarth et al., 2019	T.aestivum	Winter?	QTL
BS00092805_51		7A	159557240		0.0257165	Thorwarth et al., 2019	T.aestivum	Winter?	QTL
BS00065789_51		7A	162526689		0.0257165	Thorwarth et al., 2019	T.aestivum	Winter?	QTL
BS00064803_51		7A	162531815		0.0271738	Thorwarth et al., 2019	T.aestivum	Winter?	QTL
BS00064804_51		7A	162531834		0.0257165	Thorwarth et al., 2019	T.aestivum	Winter?	QTL
BS00055703_51		7A	162771989		0.0163715	Thorwarth et al., 2019	T.aestivum	Winter?	QTL
BS00049729_51		7A	164785979		0.0271738	Thorwarth et al., 2019	T.aestivum	Winter?	QTL
Tdurum_contig51089_1066		7A	165823317		0.0257165	Thorwarth et al., 2019	T.aestivum	Winter?	QTL
wsnp_BE498209A_Ta_2_1		7A	169304075		0.0403325	Thorwarth et al., 2019	T.aestivum	Winter?	QTL
Excalibur_rep_c106461_125		7A	170545659		0.00937602	Thorwarth et al., 2019	T.aestivum	Winter?	QTL
AX-95199688		7A	171387994		6.9	Krishnappa et al., 2023	T.aestivum	Winter	GWAS
GENE-4373_172		7A	175692093		0.0276472	Thorwarth et al., 2019	T.aestivum	Winter?	QTL
BS00044040_51		7A	175692860		0.0271738	Thorwarth et al., 2019	T.aestivum	Winter?	QTL
BobWhite_c4684_245		7A	191564847		0.0381202	Thorwarth et al., 2019	T.aestivum	Winter?	QTL
Tdurum_contig4676_3592		7A	210855875		0.0257165	Thorwarth et al., 2019	T.aestivum	Winter?	QTL
IACX15657		7A	210856607		0.0301472	Thorwarth et al., 2019	T.aestivum	Winter?	QTL
Excalibur_rep_c111181_453		7A	211207113		0.0257165	Thorwarth et al., 2019	T.aestivum	Winter?	QTL
Excalibur_c55147_230		7A	211715610		0.0257165	Thorwarth et al., 2019	T.aestivum	Winter?	QTL
BS00044895_51		7A	211733289		0.0377813	Thorwarth et al., 2019	T.aestivum	Winter?	QTL
BS00002897_51;wsnp_Ex_c29371_38412298;RAC875_c32212_84;CAP7_c3756_190;RAC875_c57962_101;RAC875_c11662_401;GENE-2677_330;BS00097987_51;Excalibur_c15411_643;wsnp_Ex_c17693_26438399;RFL_Contig2920_563;BS00006674_51;		7A	492781752	511497144		Voss-Fels et al., 2019	T.aestivum	Winter	GWAS
CAP8_c8768_51;wsnp_Ex_c1395_2672221;wsnp_Ex_c1395_2672002;RAC875_c5549_149;wsnp_Ex_c7216_12390889;wsnp_Ex_c7216_12391182;wsnp_Ex_c7216_12391962;BS00091168_51;BS00080365_51;		7A	519133955	537058999		Voss-Fels et al., 2019	T.aestivum	Winter	GWAS
wsnp_Ra_c40910_48252997;wsnp_RFL_Contig1510_707132;wsnp_Ex_c7397_12674744;Excalibur_rep_c79404_164;wsnp_Ex_c1482_2835474;wsnp_Ex_c1482_2835665;wsnp_Ex_c6059_10615895;wsnp_Ra_c16813_25556454;Excalibur_c9617_292;		7A	595075022	601518393		Voss-Fels et al., 2019	T.aestivum	Winter	GWAS
7A_647143478		7A	647143478		6	Tian et al., 2025	T.aestivum	Winter	GWAS
BobWhite_c1215_240;BS00009838_51;BS00088825_51;BobWhite_c15352_394;RAC875_c56692_170;BS00071478_51;BS00021261_51;		7A	664471856	668528612		Voss-Fels et al., 2019	T.aestivum	Winter	GWAS
BS00067425_51	Ex_c27898_414	7A	667938197	679958845		Marcotuli et al., 2017	T.durum	?	QTL
BS00026622_51;wsnp_JD_c20555_18262260;wsnp_JD_c20555_18262317;RAC875_c19111_628;		7A	674272225	674277105		Voss-Fels et al., 2019	T.aestivum	Winter	GWAS
tplb0045p11_893	wsnp_Ku_c19251_28705893	7A	675235655	675269701	0.0696748	Geyer et al., 2022	T.aestivum	Winter	QTL
7AM70292	7AM31273	7A	696977535	700705339	11,5-18,0	Zhang et al., 2021	T.aestivum	Spring	QTL
BS00110681_51;wsnp_Ex_c6961_12000176;wsnp_Ex_c6961_11998812;wsnp_Ku_c5693_10079343;Kukri_c5693_1983;BobWhite_c32347_219;		7A	708139206	708145187		Voss-Fels et al., 2019	T.aestivum	Winter	GWAS
Tdurum_contig82510_574	AX-94388916	7A	na	58238137	0.10001	Geyer et al., 2022	T.aestivum	Winter	QTL
Kukri_c60729_430	Ra_c9427_300	7A	na	78434200	17	Mahjourimajd et al., 2016	T.aestivum	Spring	QTL
Kukri_c55922_352		7B	3796240		3.81	Leonova et al., 2023	T.aestivum+wild	Spring	GWAS
RFL_Contig801_2124		7B	3848916		9.18	Leonova et al., 2023	T.aestivum+wild	Spring	GWAS
Tdurum_contig98005_345		7B	4907955		8.21	Leonova et al., 2023	T.aestivum+wild	Spring	GWAS
Tdurum_contig98005_272		7B	4908028		4.59	Leonova et al., 2023	T.aestivum+wild	Spring	GWAS
Excalibur_c60612_236		7B	5056454		4.94	Leonova et al., 2023	T.aestivum+wild	Spring	GWAS
Tdurum_contig5352_556		7B	5061909		5.79	Leonova et al., 2023	T.aestivum+wild	Spring	GWAS
7B.1M55522	7B.1M76049	7B	8882231	16831443	15.9479	Zhang et al., 2021	T.aestivum	Spring	QTL
AX-95203420		7B	33903197		7.0133	Yang et al., 2020	T.aestivum	Winter	GWAS
wsnp_Ex_c17882_26646153;RAC875_rep_c105494_293;wsnp_be496863B_Ta_2_2;wsnp_be496863B_Ta_2_1;		7B	68344415	68346608		Voss-Fels et al., 2019	T.aestivum	Winter	GWAS
TA001320-0384	Tdurum_contig44171_1744	7B	78553383	441511084	0.12	Marcotuli et al., 2017	T.durum	?	QTL
Tdurum_contig68347_605;Tdurum_contig9934_104;BobWhite_c46772_564;wsnp_Ex_c204_400545;BS00067599_51;RAC875_c1638_165;BS00062967_51;		7B	111904029	115404535		Voss-Fels et al., 2019	T.aestivum	Winter	GWAS
BS00039197_51		7B	118980357		0.0152257	Thorwarth et al., 2019	T.aestivum	Winter?	QTL
Kukri_rep_c73612_444;RAC875_c315_1309;RAC875_c33809_158;BobWhite_rep_c63166_725;GENE-3132_118;Excalibur_rep_c116920_300;RAC875_c19880_1414;RAC875_c18513_376;BobWhite_c44558_325;		7B	203745013	223181797		Voss-Fels et al., 2019	T.aestivum	Winter	GWAS
Kukri_c39759_102;wsnp_Ex_c47153_52447514;BS00024065_51;wsnp_Ku_c29256_39161320;Kukri_c12822_132;Tdurum_contig12326_232;Tdurum_contig28176_55;Excalibur_rep_c111660_89;wsnp_Ku_c10572_17445550;BS00059062_51;BS00059061_51;		7B	538225523	545991555		Voss-Fels et al., 2019	T.aestivum	Winter	GWAS
Kukri_c39759_102	BobWhite_rep_c63166_725	7B	538225546	213251490	0.0466713	Geyer et al., 2022	T.aestivum	Winter	QTL
Kukri_c67810_105;BobWhite_c38957_159;RAC875_c58656_89;RAC875_c30453_292;wsnp_RFL_Contig3405_3533915;		7B	551544353	552128051		Voss-Fels et al., 2019	T.aestivum	Winter	GWAS
Excalibur_rep_c111629_239;BS00089181_51;BobWhite_c3564_81;BS00022009_51;Kukri_c16907_390;BS00021972_51;Excalibur_c41452_997;wsnp_Ex_rep_c109138_92064554;BS00010557_51;wsnp_Ex_c38711_46173464;Ex_c54863_29;wsnp_CAP11_rep_c4027_1902057;		7B	553444914	562992024		Voss-Fels et al., 2019	T.aestivum	Winter	GWAS
BS00092630_51	BobWhite_c3564_81	7B	574535387	553632644	0.0739209	Geyer et al., 2022	T.aestivum	Winter	QTL
Excalibur_c5700_244		7B	608907465		6,79–10,24	Aleliunas et al., 2024	T.aestivum	Spring	GWAS
AX-158567766		7B	625885621			this study	T.aestivum	Winter	GWAS
BS00089942_51		7B	626239215			this study	T.aestivum	Winter	GWAS
BS00027054_51;BS00027058_51;BS00078785_51;BS00064146_51;Tdurum_contig28304_335;		7B	654950222	656508810		Voss-Fels et al., 2019	T.aestivum	Winter	GWAS
S7B_674308971, S7B_676561968		7B	674308971	676561968		Juliana et al., 2019	T.aestivum	Spring?	QTL
IACX11443;IACX11047;RAC875_c871_1345;Kukri_c11959_587;Excalibur_c7338_242;Excalibur_c7338_563;		7B	700572230	700830715		Voss-Fels et al., 2019	T.aestivum	Winter	GWAS
Tdurum_contig52096_270;Excalibur_rep_c69840_85;Ku_c15539_433;RAC875_rep_c72959_187;		7B	728808830	730152783		Voss-Fels et al., 2019	T.aestivum	Winter	GWAS
Kukri_c2348_2340		7B	741575275		0.778578	Thorwarth et al., 2019	T.aestivum	Winter?	QTL
RAC875_c34939_86		7B	741577328		0.778578	Thorwarth et al., 2019	T.aestivum	Winter?	QTL
7D_102587780		7D	102587780		6.61	Tian et al., 2025	T.aestivum	Winter	GWAS
Excalibur_c55782_55		7D	175922130			Leonova et al., 2022		Spring	GWAS
7DM76877	7DM39179	7D	359984772	548804334	10.7944	Zhang et al., 2021	T.aestivum	Spring	QTL
RAC875_c8145_1201		7D	610823574		8.57	Leonova et al., 2023	T.aestivum+wild	Spring	GWAS
AX-94483225		7D	629212663		12.6608	Yang et al., 2020	T.aestivum	Winter	GWAS
AX-94384437		7D	629382224		11.7952	Yang et al., 2020	T.aestivum	Winter	GWAS
AX-94613939		7D	629870123		4,47-12,10	Yang et al., 2020	T.aestivum	Winter	GWAS

## Sheet: Table S6
Table S6. Markers from the present study on winter wheat and two earlier studies on spring wheat that overlap with or are located near previously reported MTAs for grain protein content.
Marker1	Marker2	Chr	Position1	Position2	PVE (%)	Reference	Wheat	GrowthType	Method
wsnp_Ex_c29613_38622101;Excalibur_c19857_549;Excalibur_c23473_451;wsnp_Ex_c16429_24929065;Ra_c27073_507;Ra_c11906_1441;tplb0036b21_694;IAAV149;Jagger_c5542_100;wsnp_Ku_c26635_36605013;RAC875_c50811_655;Ex_c68201_1182;wsnp_Ex_rep_c68201_66980814;wsnp_Ra_rep_c70864_68811253;		1D	423035545	430567845		Voss-Fels et al., 2019	T.aestivum	Winter	GWAS
wsnp_Ex_c35886_43950102		1D	436191827		0.58	Leonova et al., 2023	T.aestivum+wild	Spring	GWAS
BobWhite_c14476_80;BS00074780_51;Tdurum_contig15512_429;Excalibur_c74304_642;BS00107555_51;Kukri_c29034_801;Kukri_c29034_867;IACX636;Excalibur_c28938_185;Tdurum_contig44062_733;TA004478-0271;GENE-4359_59;wsnp_BE498730A_Ta_2_2;Tdurum_contig45580_1717;		2A	86901274	93885837		Voss-Fels et al., 2019	T.aestivum	Winter	GWAS
wsnp_BE498730A_Ta_2_2		2A	90741928		12.32	Leonova et al., 2023	T.aestivum+wild	Spring	GWAS
Tdurum_contig45580_1717		2A	93885887		12.32	Leonova et al., 2023	T.aestivum+wild	Spring	GWAS
Excalibur_c21269_176		2A	93926817		12.32	Leonova et al., 2023	T.aestivum+wild	Spring	GWAS
Excalibur_c21269_176;BobWhite_rep_c64680_305;BS00090940_51;Tdurum_contig93884_223;BS00104558_51;		2A	93926867	99148612		Voss-Fels et al., 2019	T.aestivum	Winter	GWAS
Kukri_c31121_1460		2A	738990026			this study	T.aestivum	Winter	GWAS
Kukri_c25978_561;wsnp_Ex_rep_c70299_69243835;wsnp_Ex_rep_c70299_69243401;wsnp_Ra_c66636_64922359;wsnp_Ex_c5740_10081171;Ex_c5740_1133;BS00022813_51;		2A	740361107	741371853		Voss-Fels et al., 2019	T.aestivum	Winter	GWAS
BS00030165_51;Tdurum_contig6086_269;Excalibur_c8009_325;Kukri_rep_c68300_216;BobWhite_c17783_174;Tdurum_contig49145_914;Tdurum_contig86183_221;BS00022409_51;		2A	744809705	745092365		Voss-Fels et al., 2019	T.aestivum	Winter	GWAS
AX-94516815	IAAV2861	2A	745409076	742134344	0.0573324	Geyer et al., 2022	T.aestivum	Winter	QTL
AX-158540499		2A	746754847			this study	T.aestivum	Winter	GWAS
Ku_c28266_279;RAC875_c25986_82;Kukri_c40953_658;IAAV3789;BS00099097_51;RAC875_rep_c106400_276;Kukri_c67546_342;Kukri_c67546_279;IAAV2784;BS00022949_51;RFL_Contig1385_326;RAC875_c15649_1101;BS00022417_51;RAC875_rep_c118376_304;BS00065418_51;GENE-4359_102;wsnp_Ku_c4507_8157580;RAC875_c17628_867;wsnp_BF202681B_Ta_2_2;wsnp_CAP8_c630_456418;Kukri_c9387_372;Ra_c2110_1660;Ra_c2110_494;RAC875_c2110_117;		2B	139814794	146736220		Voss-Fels et al., 2019	T.aestivum	Winter	GWAS
RAC875_c14105_66		2B	146339548		1.92	Leonova et al., 2023	T.aestivum+wild	Spring	GWAS
wsnp_Ex_c11748_18884081;RAC875_c103094_120;Excalibur_c2819_2310;Excalibur_c2819_1773;Kukri_c834_259;BobWhite_c47357_535;wsnp_Ex_c2203_4129271;RAC875_c4465_549;RAC875_c4465_81;Ex_c16948_754;RFL_Contig2577_584;		2B	698212970	700456554		Voss-Fels et al., 2019	T.aestivum	Winter	GWAS
RFL_Contig3016_1091		2B	711726897		2.23	Leonova et al., 2023	T.aestivum+wild	Spring	GWAS
BobWhite_c29596_649		2B	715601519		4.8229	Thorwarth et al., 2019	T.aestivum	Winter?	QTL
AX-94945383		2D	605327679		9.86	Yang et al., 2020	T.aestivum	Winter	GWAS
Excalibur_c44325_339		2D	608198980			this study	T.aestivum	Winter	GWAS
AX-94896663		2D	609432515		7.7497	Yang et al., 2020	T.aestivum	Winter	GWAS
AX-158523608		3A	711297651			this study	T.aestivum	Winter	GWAS
AX-110989461		3A	711693497			this study	T.aestivum	Winter	GWAS
wsnp_Ku_c7811_13387117		3A	714304435			Kartseva et al., 2023	T.aestivum	Winter	GWAS
wsnp_Ex_c361_707953		3A	732471093			this study	T.aestivum	Winter	GWAS
3B_27229830		3B	27229830		5.78	Tian et al., 2025	T.aestivum	Winter	GWAS
wsnp_Ex_c1097_2105209		3B	82447575			this study	T.aestivum	Winter	GWAS
AX-110941989		3B	96834446			this study	T.aestivum	Winter	GWAS
AX-95109644		3B	116115703			this study	T.aestivum	Winter	GWAS
TA002188-0143;Ra_c32055_981;IAAV993;Kukri_c30535_58;IACX5844;wsnp_Ex_c5657_9942445;wsnp_Ex_c54357_57265797;BS00023074_51;BS00086717_51;wsnp_JD_c7325_8422075;Tdurum_contig45431_607;Tdurum_contig10426_280;Tdurum_contig43263_243;wsnp_Ex_c7967_13522958;		3B	133819011	141125995		Voss-Fels et al., 2019	T.aestivum	Winter	GWAS
TA015516-0532		3D	609083324		8.10	Leonova et al., 2023	T.aestivum+wild	Spring	GWAS
Kukri_c11944_436		3D	609621771			Kartseva et al., 2023	T.aestivum	Winter	GWAS
RFL_Contig148_359		3D	610187305		4.14	Lou et al., 2021	T.aestivum	Winter	QTL
Excalibur_c17654_1090		3D	611298383			this study	T.aestivum	Winter	GWAS
BS00105800_51;Excalibur_c42667_427;BobWhite_c5246_196;BS00003119_51;wsnp_Ex_c12963_20529964;RFL_Contig3966_1511;wsnp_CAP11_c1051_622082;CAP11_c1051_121;BS00066691_51;Kukri_rep_c87658_1436;RAC875_c51595_177;D_contig04964_668;Excalibur_c15009_1082;Excalibur_c15009_1129;RAC875_c43838_146;RFL_Contig2432_953;Kukri_c63797_383;Kukri_c63797_354;BS00078098_51;		3D	611558374	614367160		Voss-Fels et al., 2019	T.aestivum	Winter	GWAS
BS00066957_51	Tdurum_contig17378_563	4A	479135441	586770249	0.12	Marcotuli et al., 2017	T.durum	?	QTL
wsnp_Ex_c21197_30325539		4A	544177849			this study	T.aestivum	Winter	GWAS
AX-158533442		4A	544178037			this study	T.aestivum	Winter	GWAS
AX-158524430		4A	544389263			this study	T.aestivum	Winter	GWAS
BS00109736_51		4A	544616571			this study	T.aestivum	Winter	GWAS
IAAV6944		4A	544616659			this study	T.aestivum	Winter	GWAS
wsnp_Ex_c24443_33687802		4A	544891219			this study	T.aestivum	Winter	GWAS
wsnp_Ex_c24443_33688235		4A	544891555			this study	T.aestivum	Winter	GWAS
AX-158598641		4A	545113750			this study	T.aestivum	Winter	GWAS
TA001512-0387		4A	545601781			this study	T.aestivum	Winter	GWAS
Ra_c37920_342		4A	545602051			this study	T.aestivum	Winter	GWAS
BobWhite_rep_c65013_174		4A	545603625			this study	T.aestivum	Winter	GWAS
AX-158581338		4A	545618766			this study	T.aestivum	Winter	GWAS
IACX5783;Kukri_c26943_862;BS00102182_51;Tdurum_contig48090_374;TA002925-3757;IACX5762;Tdurum_contig50123_97;Tdurum_contig33826_290;		4B	60203695	70571738		Voss-Fels et al., 2019	T.aestivum	Winter	GWAS
Kukri_c48199_102		4B	78021175			this study	T.aestivum	Winter	GWAS
Excalibur_c97639_173;Kukri_c41797_393;BS00022509_51;RFL_Contig2187_1025;RFL_Contig3882_550;BS00067895_51;RAC875_c7186_1147;Excalibur_c19057_701;CAP8_c2014_192;wsnp_CAP11_c2100_1109583;Tdurum_contig13659_615;BS00065386_51;wsnp_Ex_c4921_8764106;wsnp_Ex_c4921_8764088;TA002406-0765;Ra_c68_1191;RAC875_c52086_340;tplb0051d06_1385;Kukri_c9468_831;BobWhite_c5748_756;Kukri_c53586_128;IACX9416;IACX6241;GEN…		5A	471475653	475656509		Voss-Fels et al., 2019	T.aestivum	Winter	GWAS
wsnp_Ex_c4921_8764106		5A	474541596		11.64	Leonova et al., 2023	T.aestivum+wild	Spring	GWAS
BS00022646_51	RAC875_c57603_144	5A	613317720	666228777	9	Mahjourimajd et al., 2016	T.aestivum	Spring	QTL
RAC875_rep_c112818_307		5A	613477739		21.15	Leonova et al., 2023	T.aestivum+wild	Spring	GWAS
Excalibur_c57920_54;BS00042336_51;BS00032146_51;Excalibur_c92705_94;BS00010882_51;BobWhite_c14486_122;		5A	613703510	615864204		Voss-Fels et al., 2019	T.aestivum	Winter	GWAS
BS00028356_51	BS00022646_51	5A	654088284	613317720	8	Mahjourimajd et al., 2016	T.aestivum	Spring	QTL
Tdurum_contig9291_438	RAC875_rep_c74170_236	5B	13699792	40784918	5	Ruan et al., 2021	T.durum	Spring?	QTL
AX-110033497		5B	31017228			this study	T.aestivum	Winter	GWAS
wsnp_Ex_c8962_14947544		5B	31114116			this study	T.aestivum	Winter	GWAS
AX-95106649	RAC875_c32611_347	5B	535359921	539073347	0.0546726	Geyer et al., 2022	T.aestivum	Winter	QTL
RAC875_rep_c102342_470		5B	573495707			this study	T.aestivum	Winter	GWAS
TA001138-0446		5B	585754057			this study	T.aestivum	Winter	GWAS
GENE-4085_443;Kukri_rep_c72553_368;Tdurum_contig28353_1628;RAC875_c27743_249;BS00021735_51;wsnp_Ra_c47696_53184502;		5B	591482917	593943302		Voss-Fels et al., 2019	T.aestivum	Winter	GWAS
AX-95186193		6A	3311006		7	Krishnappa et al., 2023	T.aestivum	Winter	GWAS
Tdurum_contig63703_1143		6A	6733494			Leonova et al., 2022	T.aestivum	Spring	GWAS
wsnp_Ra_c3996_7334169		6A	6733803			Leonova et al., 2022		Spring	GWAS
Kukri_c42078_708	Kukri_c11106_292	6A	22696055	23410276	12	Mahjourimajd et al., 2016	T.aestivum	Spring	QTL
BS00065076_51		6A	23372012			Leonova et al., 2022		Spring	GWAS
JD_c8888_741;wsnp_Ex_c12141_19415226;BS00079942_51;RAC875_rep_c73850_589;wsnp_Ex_c14192_22135363;BS00023847_51;wsnp_Ex_c14192_22135384;RAC875_c28637_1004;wsnp_Ex_c10087_16579529;wsnp_Ex_rep_c66433_64661643;wsnp_Ex_rep_c66433_64662690;Kukri_rep_c68344_627;wsnp_CAP7_c1839_907899;BS00021747_51;Kukri_c22149_276;		6A	61003785	61386483		Voss-Fels et al., 2019	T.aestivum	Winter	GWAS
Kukri_rep_c68344_627		6A	61037678			Leonova et al., 2022		Spring	GWAS
wsnp_CAP7_c1839_908011		6A	61212495			Leonova et al., 2022		Spring	GWAS
wsnp_Ex_c55340_57883276;wsnp_Ex_c25300_34566908;wsnp_Ku_c18534_27848426;wsnp_Ex_c32765_41369642;BS00067619_51;Excalibur_c44694_414;wsnp_Ex_c14975_23127669;wsnp_Ex_c99215_85409445;BobWhite_c30930_192;		6A	65857560	72974817		Voss-Fels et al., 2019	T.aestivum	Winter	GWAS
wsnp_Ku_c18534_27848426		6A	70421823		4.36	Leonova et al., 2023	T.aestivum+wild	Spring	GWAS
Kukri_c77911_260;GENE-3659_104;tplb0032i10_420;BobWhite_c8879_142;wsnp_Ex_c19770_28768859;Kukri_c10711_632;wsnp_Ex_c29368_38408543;		6A	100238738	105594775		Voss-Fels et al., 2019	T.aestivum	Winter	GWAS
tplb0032i10_420		6A	103760106			Leonova et al., 2022		Spring	GWAS
BobWhite_c20782_697		6A	107113198			Leonova et al., 2022		Spring	GWAS
BobWhite_c20782_697;BS00044311_51;RAC875_c83532_305;wsnp_Ex_rep_c102011_87270703;wsnp_Ku_c38451_47086066;Ku_c8125_1049;wsnp_Ex_c17692_26437459;IACX14305;		6A	107113248	113517456		Voss-Fels et al., 2019	T.aestivum	Winter	GWAS
Kukri_c55922_352		7B	3796240		3.81	Leonova et al., 2023	T.aestivum+wild	Spring	GWAS
RFL_Contig801_2124		7B	3848916		9.18	Leonova et al., 2023	T.aestivum+wild	Spring	GWAS
Tdurum_contig98005_345		7B	4907955		8.21	Leonova et al., 2023	T.aestivum+wild	Spring	GWAS
Tdurum_contig98005_272		7B	4908028		4.59	Leonova et al., 2023	T.aestivum+wild	Spring	GWAS
Excalibur_c60612_236		7B	5056454		4.94	Leonova et al., 2023	T.aestivum+wild	Spring	GWAS
Tdurum_contig5352_556		7B	5061909		5.79	Leonova et al., 2023	T.aestivum+wild	Spring	GWAS
7B.1M55522	7B.1M76049	7B	8882231	16831443	15.9479	Zhang et al., 2021	T.aestivum	Spring	QTL

## Sheet: Table S7
Table S7.Temperature and precipitation data for the Oryol region in 2021 and 2022.
Months	Year	Temperature, °С	Precipitation, mm	Long-term average temperature, °C	Long-term average precipitation, mm
September	2021	10.4	131	12.7	57
	2022	9.9	111
October	2021	5.9	13	6.4	56
	2022	7.6	86
November	2021	2.7	55	0	44
	2022	0.5	43
December	2021	-4.7	55	-4.3	47
	2022	-2.9	128
January	2021	-5	71	-6.1	46
	2022	-5.1	86
February	2021	-9.9	55	-5.8	40
	2022	-1.5	25
March	2021	-1.3	16	-0.8	39
	2022	-1.3	19
April	2021	6.9	46	7.6	40
	2022	6.4	174
May	2021	13.9	74	14.3	50
	2022	11.5	52
June	2021	19.8	41	17.9	65
	2022	19	52
July	2021	22.3	51	19.8	87
	2022	19.1	64
August	2021	20.5	51	18.5	54
	2022	21.8	34
	*according to the website www.pogodaiklimat.ru/
